# Supplementary material for: Cytomimetic calcification in chemically self-regulated prototissues
Source: Nat Commun. 2025 May 3;16:4138. doi: 10.1038/s41467-025-59251-x (PMC12049547; doi:10.1038/s41467-025-59251-x)
Supplement: Supplementary file 7 — Source data 1 [file 41467_2025_59251_MOESM7_ESM.xlsx]

## Sheet: Fig. 1b
Fig. 1: Construction of protocell/matrix-integrated model prototissues.
(b) Confocal laser scanning microscopy (CLSM) fluorescence (left) and bright field (right) images of a protocell/matrix-integrated prototissue

## Sheet: Fig. 1c
Fig. 1: Construction of protocell/matrix-integrated model prototissues.
(c) Plots of colloidosome (Csome) diameters before and after matrix immobilization
		Diameter (μm)
	count	Csome	Csome in prototissue
	1	67.258	87.013
	2	54.599	84.274
	3	60.759	84.678
	4	48.259	75.775
	5	52.141	86.974
	6	59.639	73.586
	7	86.223	78.895
	8	43.748	70.206
	9	74.871	86.632
	10	43.284	85.426
	11	43.665	75.639
	12	36.95	48.105
	13	62.655	84.973
	14	62.382	74.932
	15	86.628	51.795
	16	61.393	48.741
	17	71.113	59.847
	18	92.138	80.762
	19	39.424	68.418
	20	60.761	84.297
	21	76.926	73.296
	22	69.02	84.478
	23	75.696	78.56
	24	61.994	51.79
	25	55.55	50.865
	26	57.827	40.314
	27	56.875	44.515
	28	56.689	50.056
	29	84.35	85.292
	30	35.908	72.017
	31	36.25	46.017
	32	66.17	47.795
	33	36.21	71.029
	34	43.986	56.727
	35	45.958	51.687
	36	73.747	57.643
	37	49.296	57.01
	38	48.45	66.13
	39	37.814	56.904
	40	55.982	44.54
	41	45.101	56.576
	42	34.566	51.634
	43	33.671	65.215
	44	67.701	66.616
	45	53.443	81.532
	46	39.509	57.555
	47	74.879	73.197
	48	50.052	63.79
	49	54.646	53.347
	50	45.02	56.059
	51	41.142	65.525
	52	61.553	61.845
	53	57.891	64.4
	54	44.263	65.91
	55	61.995	60.676
	56	49.872	70.952
	57	60.884	65.374
	58	48.068	62.468
	59	53.18	56.59
	60	35.627	52.397
	61	61.805	63.7
	62	34.07	52.49
	63	59.283	83.198
	64	82.489	55.947
	65	43.484	61.411
	66	73.15	58.402
	67	54.033	60.305
	68	69.183	64.89
	69	46.917	31.01
	70	84.497	72.965
	71	79.696	57.876
	72	71.149	51.616
	73	35.714	68.695
	74	47.288	44.843
	75	57.864	59.281
	76	54.901	67.542
	77	45.091	59.965
	78	61.618	57.602
	79	68.975	69.19
	80	47.462	61.13
	81	47.788	67.164
	82	81.152	79.527
	83	67.121	70.918
	84	76.855	69.444
	85	72.275	53.804
	86	63.699	58.993
	87	54.315	51.388
	88	53.423	42.182
	89	56.976	43.907
	90	72.391	69.519
	91	48.072	43.892
	92	49.225	35.828
	93	52.426	36.816
	94	43.523	59.21
	95	43.868	37.816
	96	55.856	62.241
	97	66.553	57.187
	98	56.59	74.397
	99	43.635	35.438
	100	69.102	61.482
	101	60.933	43.075
	102	56.678	43.768
	103	63.907	63.455
	104	66.152	47.69
	105	56.465	20.288
	106	49.914	36.741
	107	64.33	38.061
	108	73.741	62.142
	109	63.546	36.915
	110	60.914	23.35
	111	71.686	45.556
	112	72.802	39.016
	113	78.019	60.858
	114	54.62	45.791
	115	58.032	65.839
	116	76.309	83.118
	117	57.147	68.582
	118	76.993	50.674
	119	74.695	28.562
	120	61.518	52.562
	121	89.992	21.731
	122	65.975	64.471
	123	56.879	50.496
	124	64.654	21.236
	125	67.198	30.277
	126	69.34	39.426
	127	77.798	51.014
	128	56.905	72.767
	129	56.366	25.896
	130	54.108	74.787
	131	70.366	50.017
	132	60.968	71.15
	133	79.255	36.616
	134	83.41	32.775
	135	87.457	50.905
	136	60.982	51.048
	137	73.383	49.459
	138	76.781	38.246
	139	74.284	61.832
	140	73.098	39.724
	141	46.357	75.922
	142	85.087	49.199
	143	61.842	57.637
	144	96.896	64.106
	145	35.898	57.657
	146	34.061	55.048
	147	70.215	49.753
	148	53.567	46.11
	149	54.576	59.377
	150	87.864	40.253

## Sheet: Fig. 1d
Fig. 1: Construction of protocell/matrix-integrated model prototissues.
(d) Rheology measurements
									Data points
			G'	Error bar	G''	Error bar				G'	G''			G'	G''			G'	G''
	Matrix	1	0.7804	0.2328	0.2281	0.0377			Matrix	0.533	0.187		Non-modified	12.01	1.479		MA-modified	30.245	2.783
	Non-modified	2	14.0275	2.1258	1.8353	0.4889				0.995	0.261			16.245	2.393			21.36	2.157
	MA-modified	3	24.3367	2.9542	1.9059	1.026				0.8132	0.2363			13.8025	1.63525			21.405	0.77755

## Sheet: Fig. 1e
Fig. 1: Construction of protocell/matrix-integrated model prototissues.
(e) fluorescence CLSM image (left) of a prototissue containing a binary population of colloidosomes with encapsulated FITC-labeled ALP (green channel) or RITC-labeled bovine serum albumin (BSA) (red channel).

## Sheet: Fig. 1f
Fig. 1: Construction of protocell/matrix-integrated model prototissues.
(f) Corresponding fluorescence microscopy (left) and bright field (right) images of a prototissue

## Sheet: Fig. 2b
Fig. 2: Calcification in protocell/matrix-integrated prototissues
(b) Photographs of a pristine translucent prototissue disk (left) and after immersion of the disk in CaGP solution for 24 h to produce an opaque calcified prototissue (right).

## Sheet: Fig. 2c
Fig. 2: Calcification in protocell/matrix-integrated prototissues
(c) Corresponding fluorescence CLSM images of a mineralized prototissue

## Sheet: Fig.2d
Fig. 2: Calcification in protocell/matrix-integrated prototissues
(d) Bright field image of a thin section of a calcified prototissue after 24 h

## Sheet: Fig. 2e
Fig. 2: Calcification in protocell/matrix-integrated prototissues
(e) Cryo-scanning electron microscopy (Cryo-SEM) backscattered electron image of a freeze-fractured calcified prototissue after 24 h

## Sheet: Fig. 2f
Fig. 2: Calcification in protocell/matrix-integrated prototissues
(f) Size distribution plots for calcium phosphate particles
		Diameter (μm)
	count	CaP in Csome	CaP in matrix
	1	233.9	192.66
	2	168.63	172.4
	3	284.96	159.8
	4	125.99	138.99
	5	142.99	140.91
	6	273	155.75
	7	243.5	158.75
	8	152.57	112.67
	9	197.33	143.64
	10	186.94	140.55
	11	145.6	164.7
	12	160.8	179.96
	13	215.07	148.95
	14	204.03	215.64
	15	178.3	176.1
	16	97.84	120.33
	17	167.2	143.03
	18	180.41	170.84
	19	126.56	139.84
	20	100.79	177.69
	21	139.6	139.91
	22	186.3	172.4
	23	188.38	124.46
	24	189.52	111.61
	25	225.52	170.36
	26	191.24	132.23
	27	168.63	133.72
	28	145.02	163.31
	29	199.65	104.05
	30	153.55	175.08
	31	110.6	116.46
	32	195.92	137.05
	33	260.88	143.64
	34	278.32	176.78
	35	309.77	132.15
	36	154.08	107.17
	37	107.83	172.11
	38	252.65	103.28
	39	107.51	135.78
	40	120.29	131.01
	41	150.15	130.63
	42	191.19	121.63
	43	202.67	133.93
	44	255.3	162.96
	45	196.52	141.54
	46	231.08	164.7
	47	217.58	120.33
	48	217.53	153.3
	49	166.22	183.01
	50	266.46	182.78
	51	168.38	131.3
	52	228.79	114.34
	53	257.91	115.23
	54	388.9	149.95
	55	154.7	122.79
	56	140.59	130.63
	57	206.46	171.18
	58	159.67	81.25
	59	129.14	180.31
	60	218.77	135.89
	61	117.79	116.95
	62	223.72	125.89
	63	161.36	156.73
	64	286.64	205.58
	65	226.16	141.81
	66	198.23	126.31
	67	172.87	115.9
	68	297.23	141.35
	69	167.44	175.55
	70	108.24	165.13
	71	132.44	120.82
	72	120.54	178.86
	73	132.38	187.67
	74	119.13	165.92
	75	274.67	139.84
	76	217.42	157.6
	77	218.15	128.5
	78	214.27	126.43
	79	148.57	137.53
	80	378.76	129.46
	81	404.44	103.4
	82	182.8	157.27
	83	167.41	140.11
	84	204.42	142.93
	85	322.81	154.28
	86	181.76	138.93
	87	160.39	162.21
	88	169.53	116.95
	89	186.03	125.18
	90	239.3	133.93
	91	211.87	123.48
	92	279.74	135.59
	93	150.02	160.99
	94	282.98	129.43
	95	157.06	190.57
	96	154.51	141.75
	97	215.21	203.43
	98	214.14	152.85
	99	219.63	128.09
	100	274.99	147.15
	101	240.17	157.96
	102	180.52	121.97
	103	240.96	139.06
	104	287.31	141.49
	105	218.77	108.62
	106	126.16	131.77
	107	122.74	101.9
	108	190.88	98.06
	109	159.44	134.17
	110	144.42	114.08
	111	213.85	139.47
	112	159.02	127.94
	113	183.66	137.76
	114	181.29	106.7
	115	162.96	133.72
	116	157.52	136.82
	117	169.32	167.29
	118	279.97	132.15
	119	207.23	108.62
	120	279.29	138.36
	121	221.12	109.4
	122	170.11	162.96
	123	274.99	139.75
	124	200.92	122.95
	125	192.43	149.7
	126	220.17	140.91
	127	178.02	120
	128	222.41	108.07
	129	166.93	120.2
	130	167.76	151.34
	131	189.31	156.73
	132	133.63	135.78
	133	158.18	128.32
	134	204.43	145.52
	135	152.36	149.67
	136	116.58	131.01
	137	251.07	176.06
	138	310.92	152.7
	139	263.99	127.06
	140	255	164.29
	141	228.95	143.76
	142	140.65	143.14
	143	301.62	126.68
	144	174.99	182.16
	145	214.51	205.42
	146	401.39	143.5
	147	220.07	159.61
	148	191.28	122.59
	149	239.46	151.16
	150	200.89	134.17
	151	197.7	148.23
	152	228.35	118.39
	153	191.28	174.69
	154	199.2	160.79
	155	187.93	136.82
	156	228.35	161.76
	157	261.6	193.49
	158	139.16	116.97
	159	161.4	116.41
	160	212.18	181.15
	161	165.35	155.45
	162	140.86	143.78
	163	233.55	155.45
	164	189.03	160.96
	165	239.87	130.79
	166	160.91	121.05
	167	117.6	112.25
	168	264.95	130.63
	169	149.67	161.12
	170	155.9	142.04
	171	231.15	128.09
	172	143.16	132.6
	173	191.59	115.32
	174	239.87	142.75
	175	110.64	141.77
	176	157.86	190.1
	177	179.78	175.02
	178	207.45	123.27
	179	117.6	179.49
	180	224.71	124.94
	181	237.13	173.95
	182	245.68	146.86
	183	160.6	189.4
	184	126.62	174.34
	185	139.16	138.05
	186	253.94	143.97
	187	214.55	184.62
	188	133.48	156.19
	189	120.35	146.73
	190	155.84	157.6
	191	86.49	143.76
	192	221.15	173.36
	193	207.78	146.73
	194	224.85	123.76
	195	195.38	122.85
	196	123.84	154.81
	197	120.27	190.73
	198	213.16	155.45
	199	167.68	199.1
	200	222.9	163.5
	201	121.01	109.47
	202	138.37	126.31
	203	195.38	155.96
	204	244.62	132.51
	205	239.87	133.5
	206	138.37	148.4
	207	189.4	151.8
	208	167.2	162.72
	209	253.55	147.86
	210	211.62	146.18
	211	179.56	189.43
	212	107.09	160.37
	213	139.8	167.34
	214	133.93	112.41
	215	176.21	186.89
	216	129.87	118.47
	217	171.36	129.87
	218	148.67	135.79
	219	184.79	109.01
	220	139.16	186.27
	221	222.76	114.04
	222	153.79	131.24
	223	158.61	161.96
	224	161.34	116.52
	225	159.67	147.81
	226	225.42	165.72
	227	200.2	171.51
	228	142.05	241.65
	229	272.55	145.09
	230	98.9	207.78
	231	273.03	136.07
	232	218.44	135.89
	233	145.02	147.02
	234	129.18	145.76
	235	115.81	144
	236	183.12	129.02
	237	213.81	148.9
	238	190.29	156.65
	239	230.12	169.48
	240	247.41	129.77
	241	231.11	132.23
	242	169.32	107.82
	243	203.98	142.44
	244	112.77	162.21
	245	229.3	116.84
	246	173.32	131.77
	247	201.68	124.46
	248	178.23	157.87
	249	180.88	157.87
	250	163.12	160.99
	251	265.55	141.17
	252	372.14	148.23
	253	224.01	142.18
	254	177.39	170.13
	255	205.96	143.64
	256	260.19	163.82
	257	176.21	124.78
	258	291.99	143.59
	259	192.16	168.05
	260	175.48	150.07
	261	311.33	157.96
	262	419.39	185.48
	263	248.57	180.36
	264	207.98	155.88
	265	273.5	147.47
	266	267.41	153.11
	267	312.22	163.5

[truncated: 27 more sheets: Fig. 2g, Fig. 2h, Fig. 3b, Fig. 3c, Fig 3e, Fig. 3f, Fig. 3g, Fig. 3h, Fig. 4c, Fig. 4d, Fig. 4e, Fig. 4f, Fig. 4g, Fig. 4h, Fig. 5b, Fig. 5c, Fig. 5d, Fig. 5e, Fig. 5g, Fig. 5i …]
