# Supplementary material for: Cytomimetic calcification in chemically self-regulated prototissues
Source: Nat Commun. 2025 May 3;16:4138. doi: 10.1038/s41467-025-59251-x (PMC12049547; doi:10.1038/s41467-025-59251-x)
Supplement: Supplementary file 8 — Source data 2 [file 41467_2025_59251_MOESM8_ESM.xlsx]

## Sheet: Supplementary Fig. 2
2b								2c				2c
	Distance (μm)	Green fluorescence intensity (arb. units)	Distance (μm)	Red fluorescence intensity (arb. units)					green curve	red curve			MA modified		Non-modified
	0	0	0	0					67.258	87.615			Wavenumber (cm-1)	Transmittance (%)	Wavenumber (cm-1)	Transmittance (%)
	1.137	0	1.137	0					54.599	78.3			4000	101.73	4000	102.23
	2.275	0	2.275	0					60.759	61.527			3999.5	101.7	3999.5	102.24
	3.412	0	3.412	0					48.259	33.715			3999	101.7	3999	102.25
	4.55	0	4.55	0					52.141	46.876			3998.5	101.7	3998.5	102.24
	5.687	0	5.687	0					59.639	72.5			3998	101.71	3998	102.21
	6.825	0	6.825	0					86.223	57.685			3997.5	101.73	3997.5	102.18
	7.962	0	7.962	0					43.748	50.446			3997	101.75	3997	102.16
	9.1	0	9.1	0					74.871	64.554			3996.5	101.76	3996.5	102.17
	10.237	0.014	10.237	0					43.284	40.693			3996	101.75	3996	102.2
	11.375	0.055	11.375	0					43.665	75.521			3995.5	101.74	3995.5	102.24
	12.512	0	12.512	0					36.95	82.341			3995	101.74	3995	102.28
	13.65	2.946	13.65	0					62.655	54.907			3994.5	101.76	3994.5	102.32
	14.787	32.836	14.787	0					62.382	42.476			3994	101.78	3994	102.34
	15.925	129.247	15.925	0					86.628	86.199			3993.5	101.78	3993.5	102.34
	17.062	133.832	17.062	0					61.393	82.005			3993	101.78	3993	102.3
	18.2	119.839	18.2	0					71.113	78.379			3992.5	101.79	3992.5	102.24
	19.337	118	19.337	0					92.138	46.955			3992	101.82	3992	102.17
	20.475	120.977	20.475	0					39.424	78.716			3991.5	101.85	3991.5	102.16
	21.612	124.883	21.612	0					60.761	82.013			3991	101.88	3991	102.22
	22.75	126.598	22.75	0					76.926	52.844			3990.5	101.88	3990.5	102.33
	23.887	127.757	23.887	0					69.02	68.556			3990	101.87	3990	102.43
	25.024	127.865	25.024	0					75.696	65.563			3989.5	101.82	3989.5	102.47
	26.162	125.903	26.162	0					61.994	72.158			3989	101.77	3989	102.45
	27.299	128.633	27.299	0					55.55	61.458			3988.5	101.72	3988.5	102.39
	28.437	130.242	28.437	0					57.827	77.219			3988	101.68	3988	102.31
	29.574	130.727	29.574	0					56.875	77.03			3987.5	101.64	3987.5	102.21
	30.712	126.887	30.712	0					56.689	64.729			3987	101.63	3987	102.15
	31.849	132.608	31.849	0					84.35	78.653			3986.5	101.64	3986.5	102.17
	32.987	142	32.987	0					35.908	72.03			3986	101.68	3986	102.23
	34.124	135.444	34.124	0					36.25	60.951			3985.5	101.73	3985.5	102.32
	35.262	133.104	35.262	0					66.17	60.071			3985	101.76	3985	102.38
	36.399	136.101	36.399	0					36.21	72.886			3984.5	101.74	3984.5	102.4
	37.537	137.542	37.537	0					43.986	60.78			3984	101.69	3984	102.36
	38.674	141.164	38.674	0					45.958	66.149			3983.5	101.63	3983.5	102.26
	39.812	133.825	39.812	0					73.747	49.519			3983	101.57	3983	102.15
	40.949	134.446	40.949	0					49.296	43.315			3982.5	101.52	3982.5	102.09
	42.087	147.754	42.087	0					48.45	48.132			3982	101.51	3982	102.1
	43.224	142.489	43.224	0					37.814	61.966			3981.5	101.53	3981.5	102.17
	44.362	137.193	44.362	0					55.982	34.203			3981	101.58	3981	102.24
	45.499	137.971	45.499	0					45.101	48.981			3980.5	101.66	3980.5	102.3
	46.636	139.127	46.636	0					34.566	46.239			3980	101.72	3980	102.33
	47.774	135.839	47.774	0					33.671	44.583			3979.5	101.77	3979.5	102.34
	48.911	132.13	48.911	0					67.701	70.78			3979	101.8	3979	102.33
	50.049	137.044	50.049	0					53.443	58.458			3978.5	101.83	3978.5	102.32
	51.186	137.083	51.186	0					39.509	46.348			3978	101.84	3978	102.3
	52.324	143.226	52.324	0					74.879	51.341			3977.5	101.85	3977.5	102.31
	53.461	139.123	53.461	0					50.052	64.149			3977	101.83	3977	102.36
	54.599	130.485	54.599	0					54.646	66.013			3976.5	101.8	3976.5	102.41
	55.736	127.23	55.736	0					45.02	65.947			3976	101.77	3976	102.43
	56.874	144.978	56.874	0					41.142	41.529			3975.5	101.77	3975.5	102.41
	58.011	137.28	58.011	0					61.553	40.066			3975	101.78	3975	102.36
	59.149	135.064	59.149	0					57.891	55.809			3974.5	101.81	3974.5	102.32
	60.286	133.284	60.286	0					44.263	69.19			3974	101.85	3974	102.28
	61.424	138.537	61.424	0					61.995	65.474			3973.5	101.87	3973.5	102.25
	62.561	131.067	62.561	0					49.872	50.416			3973	101.89	3973	102.24
	63.699	130.051	63.699	0					60.884	51.892			3972.5	101.92	3972.5	102.27
	64.836	136.096	64.836	0					48.068	39.173			3972	101.96	3972	102.31
	65.974	126.667	65.974	0					53.18	77.735			3971.5	101.98	3971.5	102.3
	67.111	130.076	67.111	0					35.627	71.229			3971	101.97	3971	102.25
	68.249	132.79	68.249	0					61.805	66.638			3970.5	101.92	3970.5	102.17
	69.386	129.838	69.386	0					34.07	63.455			3970	101.85	3970	102.13
	70.523	131.375	70.523	0					59.283	80.35			3969.5	101.81	3969.5	102.14
	71.661	134.032	71.661	0					82.489	70.972			3969	101.82	3969	102.18
	72.798	132.451	72.798	0					43.484	75.268			3968.5	101.85	3968.5	102.23
	73.936	129.993	73.936	0					73.15	48.925			3968	101.89	3968	102.27
	75.073	126.547	75.073	0					54.033	70.808			3967.5	101.91	3967.5	102.27
	76.211	126.484	76.211	0					69.183	63.417			3967	101.91	3967	102.25
	77.348	131.668	77.348	0					46.917	57.44			3966.5	101.88	3966.5	102.2
	78.486	130.381	78.486	0					84.497	54.558			3966	101.84	3966	102.16
	79.623	130.335	79.623	0					79.696	79.508			3965.5	101.81	3965.5	102.15
	80.761	132.357	80.761	0					71.149	80.038			3965	101.79	3965	102.16
	81.898	128.502	81.898	0					35.714	47.455			3964.5	101.78	3964.5	102.17
	83.036	127.918	83.036	0					47.288	78.778			3964	101.77	3964	102.15
	84.173	122.357	84.173	0					57.864	53.192			3963.5	101.77	3963.5	102.1
	85.311	118.87	85.311	0					54.901	46.882			3963	101.79	3963	102.07
	86.448	113.667	86.448	0					45.091	48.563			3962.5	101.83	3962.5	102.09
	87.586	113.651	87.586	0					61.618	65.106			3962	101.88	3962	102.15
	88.723	117.952	88.723	0					68.975	80.704			3961.5	101.9	3961.5	102.18
	89.861	113.531	89.861	0					47.462	62.58			3961	101.88	3961	102.16
	90.998	120.266	90.998	0					47.788	55.062			3960.5	101.84	3960.5	102.16
	92.136	135.095	92.136	0					81.152	50.062			3960	101.81	3960	102.22
	93.273	81.16	93.273	0					67.121	69.304			3959.5	101.81	3959.5	102.32
	94.41	3.988	94.41	0					76.855	63.078			3959	101.82	3959	102.39
	95.548	1.943	95.548	0					72.275	61.428			3958.5	101.82	3958.5	102.38
	96.685	1.096	96.685	0					63.699	72.558			3958	101.8	3958	102.32
	97.823	0.707	97.823	0					54.315	63.457			3957.5	101.78	3957.5	102.28
	98.96	5.684e-13	98.96	0					53.423	31.479			3957	101.77	3957	102.28
	100.098	0	100.098	0					56.976	60.576			3956.5	101.76	3956.5	102.3
	101.235	0.049	101.235	0					72.391	51.398			3956	101.75	3956	102.26
	102.373	0	102.373	0.931					48.072	65.571			3955.5	101.73	3955.5	102.15
	103.51	0	103.51	1.3601					49.225	69.641			3955	101.72	3955	102.03
	104.648	0	104.648	4.8252					52.426	72.065			3954.5	101.74	3954.5	102
	105.785	0	105.785	22.7081					43.523	51.828			3954	101.79	3954	102.07
	106.923	0	106.923	68.6092					43.868	51.678			3953.5	101.84	3953.5	102.22
	108.06	0	108.06	85.1492					55.856	63.948			3953	101.9	3953	102.33
	109.198	0	109.198	75.887					66.553	79.471			3952.5	101.94	3952.5	102.35
	110.335	0	110.335	63.7598					56.59	46.237			3952	101.97	3952	102.28
	111.473	0	111.473	59.8101					43.635	56.652			3951.5	102	3951.5	102.16
	112.61	0	112.61	61.2313					69.102	62.685			3951	102.02	3951	102.08
	113.748	0	113.748	58.8244					60.933	61.536			3950.5	102.01	3950.5	102.08
	114.885	0	114.885	57.4972					56.678	73.428			3950	101.98	3950	102.17
	116.023	0	116.023	56.5743					63.907	57.443			3949.5	101.95	3949.5	102.29
	117.16	0	117.16	56.5402					66.152	63.348			3949	101.94	3949	102.42
	118.297	0	118.297	57.65					56.465	53.186			3948.5	101.93	3948.5	102.53
	119.435	0	119.435	56.5434					49.914	60.45			3948	101.91	3948	102.56
	120.572	0	120.572	58.8506					64.33	63.328			3947.5	101.86	3947.5	102.5
	121.71	0	121.71	58.2705					73.741	54.091			3947	101.8	3947	102.38
	122.847	0	122.847	59.3413					63.546	80.779			3946.5	101.78	3946.5	102.28
	123.985	0	123.985	59.6952					60.914	86.746			3946	101.8	3946	102.21
	125.122	0	125.122	57.8383					71.686	63.202			3945.5	101.88	3945.5	102.16
	126.26	0	126.26	56.7438					72.802	54.431			3945	101.95	3945	102.09
	127.397	0	127.397	58.9853					78.019	49.097			3944.5	101.97	3944.5	102
	128.535	0	128.535	59.0739					54.62	81.674			3944	101.91	3944	101.95
	129.672	0	129.672	58.547					58.032	73.649			3943.5	101.8	3943.5	101.97
	130.81	0	130.81	59.7093					76.309	74.155			3943	101.71	3943	102.06
	131.947	0	131.947	59.3333					57.147	73.88			3942.5	101.67	3942.5	102.15
	133.085	0	133.085	56.8097					76.993	70.813			3942	101.68	3942	102.22
	134.222	0	134.222	55.895					74.695	86.218			3941.5	101.72	3941.5	102.27
	135.36	0	135.36	58.979					61.518	65.16			3941	101.79	3941	102.31
	136.497	0	136.497	59.6837					89.992	48.072			3940.5	101.86	3940.5	102.34
	137.635	0	137.635	57.5204					65.975	57.953			3940	101.89	3940	102.36
	138.772	0	138.772	60.8014					56.879	80.2			3939.5	101.89	3939.5	102.35
	139.909	0	139.909	53.3317					64.654	58.481			3939	101.86	3939	102.32
	141.047	0	141.047	55.308					67.198	53.489			3938.5	101.86	3938.5	102.29
	142.184	0.124	142.184	62.1262					69.34	52.417			3938	101.86	3938	102.27
	143.322	0.68	143.322	60.8074					77.798	49.726			3937.5	101.84	3937.5	102.29
	144.459	0	144.459	57.9332					56.905	73.428			3937	101.79	3937	102.34
	145.597	0	145.597	59.4114					56.366	69.671			3936.5	101.73	3936.5	102.38
	146.734	0	146.734	61.764					54.108	63.315			3936	101.7	3936	102.38
	147.872	0	147.872	62.5038					70.366	60.459			3935.5	101.72	3935.5	102.31
	149.009	0	149.009	56.1532					60.968	62.134			3935	101.77	3935	102.22
	150.147	0	150.147	62.0523					79.255	73.941			3934.5	101.81	3934.5	102.13
	151.284	0	151.284	59.5052					83.41	77.558			3934	101.84	3934	102.1
	152.422	0	152.422	60.7178					87.457	57.601			3933.5	101.9	3933.5	102.12
	153.559	0	153.559	55.3127					60.982	52.067			3933	101.97	3933	102.18
	154.697	0	154.697	55.388					73.383	63.031			3932.5	102.02	3932.5	102.26
	155.834	0	155.834	55.7897					76.781	60.219			3932	101.99	3932	102.34
	156.972	0	156.972	60.6457					74.284	54.431			3931.5	101.9	3931.5	102.4
	158.109	0	158.109	61.4738					73.098	58.406			3931	101.79	3931	102.4
	159.247	0	159.247	57.6548					46.357	62.239			3930.5	101.72	3930.5	102.35
	160.384	0	160.384	57.6516					85.087	62.442			3930	101.69	3930	102.29
	161.522	0	161.522	56.2541					61.842	94.437			3929.5	101.72	3929.5	102.24
	162.659	0	162.659	59.8488					96.896	84.067			3929	101.78	3929	102.2
	163.796	0	163.796	59.0036					35.898	89.206			3928.5	101.85	3928.5	102.17
	164.934	0	164.934	58.5					34.061	52.941			3928	101.89	3928	102.15
	166.071	0	166.071	59.4253					70.215	48.238			3927.5	101.91	3927.5	102.14
	167.209	0	167.209	58.3478					53.567	87.601			3927	101.93	3927	102.14
	168.346	0	168.346	57.4499					54.576	64.526			3926.5	101.95	3926.5	102.13
	169.484	0	169.484	55.9003					87.864	75.059			3926	101.96	3926	102.11
	170.621	0	170.621	55.3936						71.504			3925.5	101.95	3925.5	102.09
	171.759	0	171.759	56.526						73.092			3925	101.9	3925	102.08
	172.896	0	172.896	57.6231						63.621			3924.5	101.82	3924.5	102.08
	174.034	0	174.034	55.9923						80.686			3924	101.77	3924	102.09
	175.171	0	175.171	54.6155						71.472			3923.5	101.76	3923.5	102.1
	176.309	0	176.309	54.6538						61.772			3923	101.79	3923	102.14
	177.446	0	177.446	57.5922						55.616			3922.5	101.84	3922.5	102.2
	178.584	0	178.584	58.1556						50.952			3922	101.88	3922	102.3
	179.721	0	179.721	59.6591						79.305			3921.5	101.91	3921.5	102.41
	180.859	0	180.859	63.0386						69.47			3921	101.91	3921	102.49
	181.996	0	181.996	70.7178						60.339			3920.5	101.92	3920.5	102.5
	183.134	0	183.134	93.3599						68.863			3920	101.92	3920	102.42
	184.271	0	184.271	92.6314									3919.5	101.93	3919.5	102.27
	185.409	0	185.409	33.5981									3919	101.91	3919	102.08
	186.546	0	186.546	2.9941									3918.5	101.86	3918.5	101.92
	187.683	0	187.683	1.0137									3918	101.79	3918	101.88
	188.821	0	188.821	0.6472									3917.5	101.75	3917.5	101.97
	189.958	0	189.958	0.0694									3917	101.77	3917	102.12
	191.096	0	191.096	0.5648									3916.5	101.83	3916.5	102.25
	192.233	0	192.233	0									3916	101.87	3916	102.31
	193.371	0	193.371	0.0095									3915.5	101.88	3915.5	102.34
	194.508	0	194.508	0.3276									3915	101.85	3915	102.32
	195.646	0	195.646	0.5264									3914.5	101.82	3914.5	102.27
	196.783	0	196.783	0									3914	101.79	3914	102.18
	197.921	0	197.921	0									3913.5	101.77	3913.5	102.08
													3913	101.76	3913	102.03
													3912.5	101.76	3912.5	102.05
													3912	101.76	3912	102.12
													3911.5	101.79	3911.5	102.23
													3911	101.83	3911	102.33
													3910.5	101.88	3910.5	102.4
													3910	101.9	3910	102.42
													3909.5	101.91	3909.5	102.41
													3909	101.93	3909	102.36
													3908.5	101.97	3908.5	102.3
													3908	102.02	3908	102.26
													3907.5	102.06	3907.5	102.29
													3907	102.05	3907	102.39
													3906.5	102.01	3906.5	102.53
													3906	101.93	3906	102.64
													3905.5	101.85	3905.5	102.69
													3905	101.79	3905	102.68
													3904.5	101.77	3904.5	102.68
													3904	101.76	3904	102.71
													3903.5	101.76	3903.5	102.77
													3903	101.76	3903	102.84
													3902.5	101.78	3902.5	102.88
													3902	101.82	3902	102.88
													3901.5	101.84	3901.5	102.82
													3901	101.84	3901	102.67
													3900.5	101.82	3900.5	102.46
													3900	101.79	3900	102.3
													3899.5	101.79	3899.5	102.27
													3899	101.83	3899	102.32
													3898.5	101.86	3898.5	102.34
													3898	101.87	3898	102.29
													3897.5	101.85	3897.5	102.22
													3897	101.82	3897	102.18
													3896.5	101.78	3896.5	102.21
													3896	101.74	3896	102.31
													3895.5	101.7	3895.5	102.43
													3895	101.69	3895	102.52
													3894.5	101.71	3894.5	102.53
													3894	101.74	3894	102.49
													3893.5	101.77	3893.5	102.46
													3893	101.76	3893	102.43
													3892.5	101.73	3892.5	102.39
													3892	101.7	3892	102.34
													3891.5	101.72	3891.5	102.27
													3891	101.77	3891	102.2
													3890.5	101.83	3890.5	102.16
													3890	101.86	3890	102.17
													3889.5	101.87	3889.5	102.23
													3889	101.86	3889	102.32
													3888.5	101.83	3888.5	102.42
													3888	101.78	3888	102.46
													3887.5	101.71	3887.5	102.41
													3887	101.6	3887	102.32
													3886.5	101.5	3886.5	102.35
													3886	101.5	3886	102.53
													3885.5	101.57	3885.5	102.66
													3885	101.65	3885	102.61
													3884.5	101.72	3884.5	102.41
													3884	101.81	3884	102.19
													3883.5	101.91	3883.5	102.06
													3883	102	3883	102.05
													3882.5	102.07	3882.5	102.09
													3882	102.08	3882	102.14
													3881.5	102.05	3881.5	102.2
													3881	102.01	3881	102.35
													3880.5	101.99	3880.5	102.53
													3880	101.96	3880	102.63
													3879.5	101.89	3879.5	102.6
													3879	101.8	3879	102.51
													3878.5	101.74	3878.5	102.42
													3878	101.71	3878	102.37
													3877.5	101.72	3877.5	102.38
													3877	101.75	3877	102.41
													3876.5	101.78	3876.5	102.4
													3876	101.8	3876	102.34
													3875.5	101.82	3875.5	102.3
													3875	101.86	3875	102.36
													3874.5	101.93	3874.5	102.49
													3874	101.98	3874	102.57
													3873.5	101.97	3873.5	102.56
													3873	101.91	3873	102.56
													3872.5	101.85	3872.5	102.62
													3872	101.79	3872	102.75
													3871.5	101.75	3871.5	102.92
													3871	101.73	3871	103.04
													3870.5	101.75	3870.5	102.98
													3870	101.81	3870	102.73
													3869.5	101.85	3869.5	102.49
													3869	101.86	3869	102.38
													3868.5	101.87	3868.5	102.39
													3868	101.89	3868	102.44
													3867.5	101.9	3867.5	102.49
													3867	101.91	3867	102.49
													3866.5	101.93	3866.5	102.43
													3866	101.98	3866	102.37
													3865.5	102.06	3865.5	102.43
													3865	102.1	3865	102.55
													3864.5	102.04	3864.5	102.6
													3864	101.92	3864	102.49
													3863.5	101.8	3863.5	102.28
													3863	101.78	3863	102.06
													3862.5	101.86	3862.5	101.95
													3862	101.98	3862	101.95
													3861.5	102.03	3861.5	101.99
													3861	101.99	3861	102.01
													3860.5	101.91	3860.5	102.06
													3860	101.86	3860	102.16
													3859.5	101.85	3859.5	102.29
													3859	101.87	3859	102.35
													3858.5	101.89	3858.5	102.3
													3858	101.91	3858	102.17
													3857.5	101.93	3857.5	102.09
													3857	101.96	3857	102.11
													3856.5	101.97	3856.5	102.23
													3856	101.95	3856	102.33
													3855.5	101.87	3855.5	102.3
													3855	101.76	3855	102.21
													3854.5	101.6	3854.5	102.34
													3854	101.44	3854	102.61
													3853.5	101.44	3853.5	102.72
													3853	101.61	3853	102.7
													3852.5	101.83	3852.5	102.62
													3852	101.96	3852	102.51
													3851.5	101.98	3851.5	102.41
													3851	101.91	3851	102.36
													3850.5	101.83	3850.5	102.36
													3850	101.77	3850	102.38
													3849.5	101.75	3849.5	102.4
													3849	101.75	3849	102.39
													3848.5	101.79	3848.5	102.39
													3848	101.84	3848	102.4
													3847.5	101.89	3847.5	102.42
													3847	101.92	3847	102.46
													3846.5	101.92	3846.5	102.52
													3846	101.91	3846	102.61
													3845.5	101.91	3845.5	102.68
													3845	101.95	3845	102.7
													3844.5	102.02	3844.5	102.62
													3844	102.09	3844	102.45
													3843.5	102.1	3843.5	102.28
													3843	102.06	3843	102.17
													3842.5	102.01	3842.5	102.12
													3842	101.98	3842	102.16
													3841.5	101.95	3841.5	102.36
													3841	101.92	3841	102.71
													3840.5	101.89	3840.5	103.08
													3840	101.87	3840	103.31
													3839.5	101.88	3839.5	103.33
													3839	101.93	3839	103.14
													3838.5	102.04	3838.5	102.89
													3838	102.14	3838	102.73
													3837.5	102.15	3837.5	102.67
													3837	102.07	3837	102.63
													3836.5	101.95	3836.5	102.58
													3836	101.84	3836	102.49
													3835.5	101.78	3835.5	102.43
													3835	101.77	3835	102.4
													3834.5	101.78	3834.5	102.39
													3834	101.79	3834	102.4
													3833.5	101.8	3833.5	102.42
													3833	101.85	3833	102.45
													3832.5	101.96	3832.5	102.5
													3832	102.07	3832	102.57
													3831.5	102.12	3831.5	102.61
													3831	102.11	3831	102.61
													3830.5	102.07	3830.5	102.58
													3830	102.02	3830	102.52
													3829.5	101.94	3829.5	102.46
													3829	101.85	3829	102.4
													3828.5	101.76	3828.5	102.38
													3828	101.72	3828	102.42
													3827.5	101.77	3827.5	102.51
													3827	101.84	3827	102.63
													3826.5	101.88	3826.5	102.73
													3826	101.88	3826	102.79
													3825.5	101.87	3825.5	102.81
													3825	101.89	3825	102.79
													3824.5	101.92	3824.5	102.74
													3824	101.93	3824	102.69
													3823.5	101.87	3823.5	102.65
													3823	101.77	3823	102.62
													3822.5	101.64	3822.5	102.62
													3822	101.56	3822	102.66
													3821.5	101.66	3821.5	102.69
													3821	101.87	3821	102.71
													3820.5	101.98	3820.5	102.8
													3820	101.96	3820	102.95
													3819.5	101.9	3819.5	103.07
													3819	101.85	3819	103.11
													3818.5	101.86	3818.5	103.08
													3818	101.94	3818	102.98
													3817.5	102.05	3817.5	102.84
													3817	102.14	3817	102.73
													3816.5	102.15	3816.5	102.66
													3816	102.06	3816	102.54
													3815.5	101.94	3815.5	102.36
													3815	101.85	3815	102.23
													3814.5	101.81	3814.5	102.18
													3814	101.81	3814	102.21
													3813.5	101.82	3813.5	102.29
													3813	101.83	3813	102.37
													3812.5	101.83	3812.5	102.43
													3812	101.84	3812	102.46
													3811.5	101.83	3811.5	102.47
													3811	101.83	3811	102.49
													3810.5	101.82	3810.5	102.5
													3810	101.82	3810	102.52
													3809.5	101.82	3809.5	102.54
													3809	101.81	3809	102.55
													3808.5	101.77	3808.5	102.51
													3808	101.74	3808	102.49
													3807.5	101.78	3807.5	102.58
													3807	101.87	3807	102.75
													3806.5	101.92	3806.5	102.87
													3806	101.89	3806	102.93
													3805.5	101.85	3805.5	102.96
													3805	101.83	3805	102.96
													3804.5	101.83	3804.5	102.9
													3804	101.79	3804	102.76
													3803.5	101.69	3803.5	102.52
													3803	101.52	3803	102.23
													3802.5	101.4	3802.5	102.04
													3802	101.5	3802	102.12
													3801.5	101.74	3801.5	102.31
													3801	101.83	3801	102.38
													3800.5	101.76	3800.5	102.37
													3800	101.65	3800	102.35
													3799.5	101.59	3799.5	102.34
													3799	101.59	3799	102.32
													3798.5	101.61	3798.5	102.26
													3798	101.65	3798	102.16
													3797.5	101.69	3797.5	102.09
													3797	101.77	3797	102.09
													3796.5	101.83	3796.5	102.13
													3796	101.86	3796	102.15
													3795.5	101.85	3795.5	102.14
													3795	101.84	3795	102.17
													3794.5	101.85	3794.5	102.23
													3794	101.88	3794	102.31
													3793.5	101.91	3793.5	102.38
													3793	101.93	3793	102.43
													3792.5	101.94	3792.5	102.45
													3792	101.94	3792	102.43
													3791.5	101.93	3791.5	102.36
													3791	101.89	3791	102.26
													3790.5	101.83	3790.5	102.19
													3790	101.77	3790	102.19
													3789.5	101.74	3789.5	102.25
													3789	101.75	3789	102.3
													3788.5	101.8	3788.5	102.32
													3788	101.85	3788	102.33
													3787.5	101.89	3787.5	102.34
													3787	101.92	3787	102.31
													3786.5	101.94	3786.5	102.21
													3786	101.94	3786	102.05
													3785.5	101.93	3785.5	101.93
													3785	101.93	3785	101.89
													3784.5	101.94	3784.5	101.92
													3784	101.95	3784	101.95
													3783.5	101.94	3783.5	101.97
													3783	101.91	3783	102
													3782.5	101.87	3782.5	102.08
													3782	101.84	3782	102.2
													3781.5	101.84	3781.5	102.29
													3781	101.87	3781	102.33
													3780.5	101.89	3780.5	102.36
													3780	101.88	3780	102.41
													3779.5	101.83	3779.5	102.42
													3779	101.79	3779	102.32
													3778.5	101.77	3778.5	102.14
													3778	101.79	3778	101.96
													3777.5	101.82	3777.5	101.88
													3777	101.85	3777	101.93
													3776.5	101.85	3776.5	102.07
													3776	101.81	3776	102.21
													3775.5	101.76	3775.5	102.3
													3775	101.7	3775	102.34
													3774.5	101.65	3774.5	102.33
													3774	101.63	3774	102.3
													3773.5	101.65	3773.5	102.29
													3773	101.7	3773	102.34
													3772.5	101.77	3772.5	102.46
													3772	101.83	3772	102.59
													3771.5	101.86	3771.5	102.66
													3771	101.82	3771	102.59
													3770.5	101.75	3770.5	102.45
													3770	101.7	3770	102.34
													3769.5	101.7	3769.5	102.31
													3769	101.73	3769	102.31
													3768.5	101.76	3768.5	102.3
													3768	101.78	3768	102.25
													3767.5	101.81	3767.5	102.18
													3767	101.81	3767	102.11
													3766.5	101.79	3766.5	102.07
													3766	101.73	3766	102.06
													3765.5	101.67	3765.5	102.07
													3765	101.63	3765	102.11
													3764.5	101.62	3764.5	102.23
													3764	101.62	3764	102.39
													3763.5	101.64	3763.5	102.53
													3763	101.68	3763	102.58
													3762.5	101.72	3762.5	102.57
													3762	101.77	3762	102.57
													3761.5	101.8	3761.5	102.63
													3761	101.78	3761	102.81
													3760.5	101.7	3760.5	103.06
													3760	101.64	3760	103.26
													3759.5	101.66	3759.5	103.29
													3759	101.72	3759	103.19
													3758.5	101.77	3758.5	103
													3758	101.81	3758	102.72
													3757.5	101.85	3757.5	102.4
													3757	101.88	3757	102.14
													3756.5	101.88	3756.5	102.05
													3756	101.82	3756	102.12
													3755.5	101.75	3755.5	102.25
													3755	101.69	3755	102.4
													3754.5	101.7	3754.5	102.56
													3754	101.79	3754	102.71
													3753.5	101.93	3753.5	102.87
													3753	102.08	3753	103.06
													3752.5	102.19	3752.5	103.18
													3752	102.23	3752	103.09
													3751.5	102.2	3751.5	102.9
													3751	102.08	3751	102.71
													3750.5	101.92	3750.5	102.61
													3750	101.8	3750	102.65
													3749.5	101.79	3749.5	102.75
													3749	101.83	3749	102.74
													3748.5	101.87	3748.5	102.61
													3748	101.94	3748	102.47
													3747.5	102.04	3747.5	102.39
													3747	102.16	3747	102.4
													3746.5	102.28	3746.5	102.44
													3746	102.36	3746	102.39
													3745.5	102.4	3745.5	102.31
													3745	102.32	3745	102.41
													3744.5	102.18	3744.5	102.49
													3744	102.05	3744	102.42
													3743.5	101.97	3743.5	102.35
													3743	101.95	3743	102.35
													3742.5	101.96	3742.5	102.42
													3742	101.96	3742	102.52
													3741.5	101.94	3741.5	102.56
													3741	101.91	3741	102.5
													3740.5	101.87	3740.5	102.36
													3740	101.83	3740	102.23
													3739.5	101.78	3739.5	102.18
													3739	101.77	3739	102.19
													3738.5	101.79	3738.5	102.24
													3738	101.83	3738	102.31
													3737.5	101.83	3737.5	102.45
													3737	101.76	3737	102.65
													3736.5	101.63	3736.5	102.88
													3736	101.53	3736	103.01
													3735.5	101.53	3735.5	102.98
													3735	101.58	3735	102.88
													3734.5	101.62	3734.5	102.81
													3734	101.64	3734	102.71
													3733.5	101.67	3733.5	102.53
													3733	101.73	3733	102.3
													3732.5	101.83	3732.5	102.14
													3732	101.93	3732	102.09
													3731.5	101.98	3731.5	102.1
													3731	101.97	3731	102.14
													3730.5	101.93	3730.5	102.22
													3730	101.89	3730	102.31
													3729.5	101.87	3729.5	102.36
													3729	101.89	3729	102.36
													3728.5	101.93	3728.5	102.3
													3728	101.99	3728	102.21
													3727.5	102.04	3727.5	102.11
													3727	102.05	3727	102.01
													3726.5	102.03	3726.5	101.97
													3726	101.99	3726	102
													3725.5	101.97	3725.5	102.09
													3725	101.96	3725	102.15
													3724.5	101.94	3724.5	102.14
													3724	101.9	3724	102.13
													3723.5	101.84	3723.5	102.21
													3723	101.76	3723	102.4
													3722.5	101.69	3722.5	102.6
													3722	101.64	3722	102.66
													3721.5	101.61	3721.5	102.62
													3721	101.63	3721	102.55
													3720.5	101.69	3720.5	102.51
													3720	101.78	3720	102.49
													3719.5	101.83	3719.5	102.49
													3719	101.82	3719	102.47
													3718.5	101.75	3718.5	102.41
													3718	101.67	3718	102.33
													3717.5	101.63	3717.5	102.23
													3717	101.63	3717	102.12
													3716.5	101.68	3716.5	102
													3716	101.76	3716	101.92
													3715.5	101.85	3715.5	101.94
													3715	101.93	3715	102.1
													3714.5	101.98	3714.5	102.39
													3714	101.99	3714	102.69
													3713.5	101.96	3713.5	102.88
													3713	101.87	3713	102.9
													3712.5	101.75	3712.5	102.79
													3712	101.66	3712	102.68
													3711.5	101.62	3711.5	102.65
													3711	101.61	3711	102.67
													3710.5	101.66	3710.5	102.64
													3710	101.75	3710	102.56
													3709.5	101.83	3709.5	102.44
													3709	101.85	3709	102.28
													3708.5	101.83	3708.5	102.13
													3708	101.79	3708	102
													3707.5	101.75	3707.5	101.93
													3707	101.71	3707	101.93
													3706.5	101.66	3706.5	101.99
													3706	101.61	3706	102.05
													3705.5	101.57	3705.5	102.1
													3705	101.56	3705	102.15
													3704.5	101.6	3704.5	102.19
													3704	101.71	3704	102.22
													3703.5	101.85	3703.5	102.2
													3703	102	3703	102.18
													3702.5	102.07	3702.5	102.2
													3702	102.03	3702	102.28
													3701.5	101.93	3701.5	102.36
													3701	101.85	3701	102.38
													3700.5	101.78	3700.5	102.34
													3700	101.73	3700	102.24
													3699.5	101.7	3699.5	102.1
													3699	101.68	3699	101.97
													3698.5	101.64	3698.5	101.87
													3698	101.59	3698	101.85
													3697.5	101.52	3697.5	101.92
													3697	101.47	3697	102.05
													3696.5	101.46	3696.5	102.18
													3696	101.49	3696	102.22
													3695.5	101.53	3695.5	102.18
													3695	101.57	3695	102.1
													3694.5	101.6	3694.5	102.05
													3694	101.61	3694	102.05
													3693.5	101.6	3693.5	102.04
													3693	101.57	3693	101.98
													3692.5	101.54	3692.5	101.89
													3692	101.55	3692	101.92
													3691.5	101.6	3691.5	102.15
													3691	101.63	3691	102.43
													3690.5	101.6	3690.5	102.58
													3690	101.53	3690	102.52
													3689.5	101.52	3689.5	102.23
													3689	101.63	3689	101.9
													3688.5	101.76	3688.5	101.83
													3688	101.77	3688	102.02
													3687.5	101.68	3687.5	102.26
													3687	101.59	3687	102.4
													3686.5	101.52	3686.5	102.39
													3686	101.47	3686	102.29
													3685.5	101.43	3685.5	102.19
													3685	101.41	3685	102.12
													3684.5	101.44	3684.5	102.03
													3684	101.5	3684	101.89
													3683.5	101.57	3683.5	101.74
													3683	101.6	3683	101.68
													3682.5	101.57	3682.5	101.74
													3682	101.49	3682	101.87
													3681.5	101.39	3681.5	101.98
													3681	101.33	3681	102.02
													3680.5	101.36	3680.5	101.99
													3680	101.45	3680	101.98
													3679.5	101.54	3679.5	102.01
													3679	101.57	3679	102.08
													3678.5	101.58	3678.5	102.14
													3678	101.61	3678	102.16
													3677.5	101.73	3677.5	102.08
													3677	101.96	3677	101.83
													3676.5	102.18	3676.5	101.54
													3676	102.15	3676	101.53
													3675.5	101.92	3675.5	101.78
													3675	101.77	3675	101.91
													3674.5	101.72	3674.5	101.91
													3674	101.69	3674	101.94
													3673.5	101.65	3673.5	102.03
													3673	101.6	3673	102.17
													3672.5	101.56	3672.5	102.29
													3672	101.55	3672	102.34
													3671.5	101.59	3671.5	102.35
													3671	101.63	3671	102.36
													3670.5	101.63	3670.5	102.36
													3670	101.55	3670	102.33
													3669.5	101.45	3669.5	102.24
													3669	101.36	3669	102.11
													3668.5	101.3	3668.5	101.97
													3668	101.25	3668	101.89
													3667.5	101.2	3667.5	101.89
													3667	101.14	3667	101.94
													3666.5	101.08	3666.5	101.99
													3666	101.04	3666	101.96
													3665.5	101.03	3665.5	101.85
													3665	101.06	3665	101.73
													3664.5	101.09	3664.5	101.65
													3664	101.12	3664	101.65
													3663.5	101.11	3663.5	101.74
													3663	101.07	3663	101.89
													3662.5	101.02	3662.5	102.07
													3662	100.97	3662	102.21
													3661.5	100.97	3661.5	102.24
													3661	101	3661	102.19
													3660.5	101.04	3660.5	102.08
													3660	101.07	3660	102
													3659.5	101.12	3659.5	101.99
													3659	101.18	3659	102.03
													3658.5	101.26	3658.5	102.08
													3658	101.33	3658	102.08
													3657.5	101.34	3657.5	102.01
													3657	101.27	3657	101.97
													3656.5	101.15	3656.5	102.03
													3656	101.06	3656	102.12
													3655.5	101	3655.5	102.15
													3655	100.97	3655	102.09
													3654.5	100.96	3654.5	102.03
													3654	100.96	3654	102
													3653.5	100.96	3653.5	102.03
													3653	100.96	3653	102.04
													3652.5	100.98	3652.5	101.98
													3652	101.04	3652	101.81
													3651.5	101.1	3651.5	101.59
													3651	101.04	3651	101.38
													3650.5	100.82	3650.5	101.29
													3650	100.58	3650	101.38
													3649.5	100.48	3649.5	101.62
													3649	100.54	3649	101.89
													3648.5	100.72	3648.5	102.1
													3648	100.9	3648	102.24
													3647.5	101.01	3647.5	102.31
													3647	101.02	3647	102.28
													3646.5	100.98	3646.5	102.16
													3646	100.92	3646	101.99
													3645.5	100.9	3645.5	101.85
													3645	100.92	3645	101.79
													3644.5	101	3644.5	101.8
													3644	101.1	3644	101.82
													3643.5	101.17	3643.5	101.82
													3643	101.16	3643	101.82
													3642.5	101.08	3642.5	101.85
													3642	100.98	3642	101.9
													3641.5	100.92	3641.5	101.92
													3641	100.9	3641	101.88
													3640.5	100.87	3640.5	101.79
													3640	100.83	3640	101.71
													3639.5	100.78	3639.5	101.7
													3639	100.77	3639	101.76
													3638.5	100.8	3638.5	101.87
													3638	100.83	3638	101.99
													3637.5	100.83	3637.5	102.1
													3637	100.8	3637	102.15
													3636.5	100.78	3636.5	102.1
													3636	100.79	3636	101.93
													3635.5	100.81	3635.5	101.67
													3635	100.78	3635	101.4
													3634.5	100.72	3634.5	101.25
													3634	100.69	3634	101.26
													3633.5	100.72	3633.5	101.42
													3633	100.8	3633	101.65
													3632.5	100.89	3632.5	101.89
													3632	100.99	3632	102.07
													3631.5	101.06	3631.5	102.18
													3631	101.06	3631	102.23
													3630.5	100.94	3630.5	102.29
													3630	100.66	3630	102.46
													3629.5	100.4	3629.5	102.56
													3629	100.39	3629	102.35
													3628.5	100.47	3628.5	102.03
													3628	100.49	3628	101.84
													3627.5	100.48	3627.5	101.83
													3627	100.47	3627	101.93
													3626.5	100.49	3626.5	102.04
													3626	100.54	3626	102.06
													3625.5	100.63	3625.5	101.94
													3625	100.72	3625	101.72
													3624.5	100.81	3624.5	101.52
													3624	100.86	3624	101.41
													3623.5	100.86	3623.5	101.43
													3623	100.85	3623	101.55
													3622.5	100.87	3622.5	101.69
													3622	100.92	3622	101.82
													3621.5	100.98	3621.5	101.93
													3621	101	3621	102.01
													3620.5	100.96	3620.5	102.06
													3620	100.88	3620	102.07
													3619.5	100.83	3619.5	102.07
													3619	100.83	3619	102.11
													3618.5	100.88	3618.5	102.24
													3618	100.93	3618	102.34
													3617.5	100.95	3617.5	102.33
													3617	100.9	3617	102.2
													3616.5	100.8	3616.5	102.04
													3616	100.67	3616	101.92
													3615.5	100.56	3615.5	101.84
													3615	100.5	3615	101.78
													3614.5	100.49	3614.5	101.72
													3614	100.52	3614	101.75
													3613.5	100.59	3613.5	101.94
													3613	100.7	3613	102.22
													3612.5	100.79	3612.5	102.37
													3612	100.83	3612	102.32
													3611.5	100.84	3611.5	102.14
													3611	100.85	3611	101.91
													3610.5	100.84	3610.5	101.7
													3610	100.8	3610	101.57
													3609.5	100.73	3609.5	101.59
													3609	100.67	3609	101.7
													3608.5	100.62	3608.5	101.78
													3608	100.56	3608	101.82
													3607.5	100.51	3607.5	101.83
													3607	100.48	3607	101.85
													3606.5	100.47	3606.5	101.85
													3606	100.47	3606	101.8
													3605.5	100.47	3605.5	101.69
													3605	100.47	3605	101.6
													3604.5	100.47	3604.5	101.61
													3604	100.48	3604	101.73
													3603.5	100.47	3603.5	101.87
													3603	100.46	3603	101.95
													3602.5	100.44	3602.5	101.92
													3602	100.44	3602	101.82
													3601.5	100.46	3601.5	101.73
													3601	100.5	3601	101.72
													3600.5	100.52	3600.5	101.81
													3600	100.52	3600	101.92
													3599.5	100.48	3599.5	101.97
													3599	100.45	3599	101.93
													3598.5	100.43	3598.5	101.85
													3598	100.44	3598	101.78
													3597.5	100.47	3597.5	101.76
													3597	100.5	3597	101.76
													3596.5	100.54	3596.5	101.75
													3596	100.56	3596	101.7
													3595.5	100.58	3595.5	101.62
													3595	100.61	3595	101.56
													3594.5	100.65	3594.5	101.54
													3594	100.67	3594	101.59
													3593.5	100.64	3593.5	101.64
													3593	100.55	3593	101.64
													3592.5	100.44	3592.5	101.58
													3592	100.36	3592	101.5
													3591.5	100.31	3591.5	101.43
													3591	100.28	3591	101.4
													3590.5	100.26	3590.5	101.39
													3590	100.26	3590	101.42
													3589.5	100.29	3589.5	101.51
													3589	100.33	3589	101.68
													3588.5	100.35	3588.5	101.82
													3588	100.33	3588	101.82
													3587.5	100.31	3587.5	101.64
													3587	100.32	3587	101.43
													3586.5	100.37	3586.5	101.32
													3586	100.43	3586	101.33
													3585.5	100.48	3585.5	101.39
													3585	100.49	3585	101.46
													3584.5	100.46	3584.5	101.52
													3584	100.4	3584	101.59
													3583.5	100.35	3583.5	101.68
													3583	100.33	3583	101.76
													3582.5	100.34	3582.5	101.8
													3582	100.36	3582	101.82
													3581.5	100.36	3581.5	101.83
													3581	100.35	3581	101.83
													3580.5	100.37	3580.5	101.82
													3580	100.42	3580	101.79
													3579.5	100.47	3579.5	101.72
													3579	100.51	3579	101.64
													3578.5	100.53	3578.5	101.54
													3578	100.53	3578	101.45
													3577.5	100.49	3577.5	101.38
													3577	100.39	3577	101.37
													3576.5	100.24	3576.5	101.4
													3576	100.11	3576	101.49
													3575.5	100.03	3575.5	101.57
													3575	100.02	3575	101.6
													3574.5	100.06	3574.5	101.56
													3574	100.13	3574	101.52
													3573.5	100.19	3573.5	101.51
													3573	100.21	3573	101.52
													3572.5	100.17	3572.5	101.47
													3572	100.1	3572	101.37
													3571.5	100.04	3571.5	101.3
													3571	100.03	3571	101.34
													3570.5	100.08	3570.5	101.49
													3570	100.14	3570	101.63
													3569.5	100.17	3569.5	101.63
													3569	100.19	3569	101.46
													3568.5	100.18	3568.5	101.23
													3568	100.17	3568	101.1
													3567.5	100.14	3567.5	101.15
													3567	100.1	3567	101.31
													3566.5	100.09	3566.5	101.49
													3566	100.09	3566	101.62
													3565.5	100.1	3565.5	101.71
													3565	100.1	3565	101.78
													3564.5	100.12	3564.5	101.84
													3564	100.14	3564	101.89
													3563.5	100.16	3563.5	101.87
													3563	100.16	3563	101.8
													3562.5	100.15	3562.5	101.73
													3562	100.13	3562	101.73
													3561.5	100.08	3561.5	101.84
													3561	100	3561	102.02
													3560.5	99.93	3560.5	102.17
													3560	99.87	3560	102.24
													3559.5	99.84	3559.5	102.21
													3559	99.82	3559	102.11
													3558.5	99.82	3558.5	101.96
													3558	99.85	3558	101.81
													3557.5	99.89	3557.5	101.71
													3557	99.94	3557	101.66
													3556.5	99.98	3556.5	101.6
													3556	100.01	3556	101.52
													3555.5	100.03	3555.5	101.44
													3555	100.02	3555	101.4
													3554.5	99.98	3554.5	101.42
													3554	99.94	3554	101.45
													3553.5	99.91	3553.5	101.41
													3553	99.89	3553	101.32
													3552.5	99.88	3552.5	101.22
													3552	99.84	3552	101.17
													3551.5	99.8	3551.5	101.19
													3551	99.77	3551	101.26
													3550.5	99.77	3550.5	101.36
													3550	99.81	3550	101.41
													3549.5	99.85	3549.5	101.37
													3549	99.85	3549	101.27
													3548.5	99.81	3548.5	101.18
													3548	99.76	3548	101.19
													3547.5	99.72	3547.5	101.28
													3547	99.71	3547	101.39
													3546.5	99.72	3546.5	101.48
													3546	99.75	3546	101.53
													3545.5	99.8	3545.5	101.55
													3545	99.85	3545	101.56
													3544.5	99.86	3544.5	101.57
													3544	99.84	3544	101.58
													3543.5	99.82	3543.5	101.57
													3543	99.82	3543	101.55
													3542.5	99.83	3542.5	101.54
													3542	99.84	3542	101.53
													3541.5	99.83	3541.5	101.52
													3541	99.78	3541	101.5
													3540.5	99.71	3540.5	101.48
													3540	99.65	3540	101.49
													3539.5	99.62	3539.5	101.52
													3539	99.64	3539	101.52
													3538.5	99.67	3538.5	101.47
													3538	99.69	3538	101.37
													3537.5	99.68	3537.5	101.26
													3537	99.64	3537	101.22
													3536.5	99.6	3536.5	101.28
													3536	99.56	3536	101.4
													3535.5	99.53	3535.5	101.49
													3535	99.53	3535	101.52
													3534.5	99.55	3534.5	101.52
													3534	99.6	3534	101.54
													3533.5	99.65	3533.5	101.58
													3533	99.66	3533	101.57
													3532.5	99.63	3532.5	101.48
													3532	99.56	3532	101.36
													3531.5	99.49	3531.5	101.29
													3531	99.44	3531	101.31
													3530.5	99.41	3530.5	101.32
													3530	99.43	3530	101.28
													3529.5	99.48	3529.5	101.16
													3529	99.56	3529	101.07
													3528.5	99.61	3528.5	101.1
													3528	99.61	3528	101.28
													3527.5	99.55	3527.5	101.5
													3527	99.47	3527	101.61
													3526.5	99.41	3526.5	101.55
													3526	99.38	3526	101.39
													3525.5	99.38	3525.5	101.25
													3525	99.37	3525	101.2
													3524.5	99.35	3524.5	101.19
													3524	99.34	3524	101.21
													3523.5	99.35	3523.5	101.24
													3523	99.4	3523	101.31
													3522.5	99.45	3522.5	101.35
													3522	99.48	3522	101.34
													3521.5	99.47	3521.5	101.32
													3521	99.45	3521	101.32
													3520.5	99.41	3520.5	101.33
													3520	99.4	3520	101.3
													3519.5	99.41	3519.5	101.23
													3519	99.42	3519	101.19
													3518.5	99.4	3518.5	101.23
													3518	99.32	3518	101.33
													3517.5	99.23	3517.5	101.41
													3517	99.18	3517	101.43
													3516.5	99.2	3516.5	101.43
													3516	99.27	3516	101.44
													3515.5	99.34	3515.5	101.44
													3515	99.38	3515	101.4
													3514.5	99.36	3514.5	101.33
													3514	99.3	3514	101.29
													3513.5	99.25	3513.5	101.32
													3513	99.23	3513	101.4
													3512.5	99.26	3512.5	101.49
													3512	99.3	3512	101.55
													3511.5	99.33	3511.5	101.55
													3511	99.29	3511	101.51
													3510.5	99.18	3510.5	101.47
													3510	99.04	3510	101.45
													3509.5	98.96	3509.5	101.45
													3509	98.96	3509	101.42
													3508.5	99.01	3508.5	101.37
													3508	99.07	3508	101.33
													3507.5	99.1	3507.5	101.32
													3507	99.13	3507	101.35
													3506.5	99.17	3506.5	101.36
													3506	99.22	3506	101.34
													3505.5	99.25	3505.5	101.3
													3505	99.24	3505	101.3
													3504.5	99.19	3504.5	101.4
													3504	99.1	3504	101.57
													3503.5	99.03	3503.5	101.7
													3503	99.02	3503	101.67
													3502.5	99.04	3502.5	101.5
													3502	99.07	3502	101.29
													3501.5	99.08	3501.5	101.14
													3501	99.07	3501	101.08
													3500.5	99.06	3500.5	101.1
													3500	99.05	3500	101.16
													3499.5	99.05	3499.5	101.25
													3499	99.06	3499	101.36
													3498.5	99.08	3498.5	101.43
													3498	99.09	3498	101.41
													3497.5	99.1	3497.5	101.32
													3497	99.12	3497	101.2
													3496.5	99.15	3496.5	101.09
													3496	99.15	3496	101.01
													3495.5	99.12	3495.5	100.98
													3495	99.06	3495	101.01
													3494.5	99.02	3494.5	101.1
													3494	99.02	3494	101.2
													3493.5	99.03	3493.5	101.27
													3493	99.02	3493	101.27
													3492.5	98.97	3492.5	101.22
													3492	98.89	3492	101.15
													3491.5	98.82	3491.5	101.11
													3491	98.76	3491	101.12
													3490.5	98.74	3490.5	101.19
													3490	98.75	3490	101.29
													3489.5	98.77	3489.5	101.39
													3489	98.76	3489	101.48
													3488.5	98.71	3488.5	101.54
													3488	98.65	3488	101.56
													3487.5	98.6	3487.5	101.5
													3487	98.58	3487	101.4
													3486.5	98.57	3486.5	101.3
													3486	98.58	3486	101.26
													3485.5	98.61	3485.5	101.27
													3485	98.69	3485	101.3
													3484.5	98.78	3484.5	101.3
													3484	98.81	3484	101.3
													3483.5	98.76	3483.5	101.29
													3483	98.67	3483	101.26
													3482.5	98.6	3482.5	101.18
													3482	98.59	3482	101.06
													3481.5	98.64	3481.5	101
													3481	98.7	3481	101.07
													3480.5	98.76	3480.5	101.2
													3480	98.79	3480	101.27
													3479.5	98.79	3479.5	101.19
													3479	98.77	3479	101.02
													3478.5	98.73	3478.5	100.88
													3478	98.67	3478	100.84
													3477.5	98.66	3477.5	100.87
													3477	98.69	3477	100.9
													3476.5	98.74	3476.5	100.9
													3476	98.79	3476	100.89
													3475.5	98.8	3475.5	100.93
													3475	98.78	3475	101.04
													3474.5	98.76	3474.5	101.18
													3474	98.75	3474	101.3
													3473.5	98.74	3473.5	101.32
													3473	98.72	3473	101.24
													3472.5	98.7	3472.5	101.14
													3472	98.69	3472	101.09
													3471.5	98.69	3471.5	101.07
													3471	98.67	3471	101.05
													3470.5	98.63	3470.5	101
													3470	98.56	3470	100.97
													3469.5	98.49	3469.5	100.94
													3469	98.46	3469	100.91
													3468.5	98.47	3468.5	100.86
													3468	98.51	3468	100.87
													3467.5	98.57	3467.5	101
													3467	98.64	3467	101.24
													3466.5	98.7	3466.5	101.5
													3466	98.77	3466	101.67
													3465.5	98.79	3465.5	101.68
													3465	98.76	3465	101.59
													3464.5	98.67	3464.5	101.48
													3464	98.55	3464	101.42
													3463.5	98.45	3463.5	101.41
													3463	98.41	3463	101.38
													3462.5	98.43	3462.5	101.29
													3462	98.48	3462	101.2
													3461.5	98.51	3461.5	101.17
													3461	98.5	3461	101.21
													3460.5	98.46	3460.5	101.22
													3460	98.41	3460	101.18
													3459.5	98.38	3459.5	101.09
													3459	98.4	3459	101.05
													3458.5	98.46	3458.5	101.1
													3458	98.53	3458	101.23
													3457.5	98.58	3457.5	101.37
													3457	98.6	3457	101.44
													3456.5	98.61	3456.5	101.39
													3456	98.6	3456	101.24
													3455.5	98.58	3455.5	101.05
													3455	98.53	3455	100.9
													3454.5	98.48	3454.5	100.81
													3454	98.43	3454	100.8
													3453.5	98.4	3453.5	100.85
													3453	98.38	3453	100.91
													3452.5	98.37	3452.5	100.94
													3452	98.37	3452	100.98
													3451.5	98.38	3451.5	101.03
													3451	98.39	3451	101.06
													3450.5	98.39	3450.5	101.02
													3450	98.39	3450	100.91
													3449.5	98.38	3449.5	100.78
													3449	98.37	3449	100.71
													3448.5	98.37	3448.5	100.73
													3448	98.39	3448	100.77
													3447.5	98.44	3447.5	100.78
													3447	98.5	3447	100.75
													3446.5	98.54	3446.5	100.72
													3446	98.53	3446	100.72
													3445.5	98.48	3445.5	100.75
													3445	98.4	3445	100.78
													3444.5	98.32	3444.5	100.77
													3444	98.23	3444	100.71
													3443.5	98.18	3443.5	100.67
													3443	98.16	3443	100.66
													3442.5	98.19	3442.5	100.72
													3442	98.25	3442	100.81
													3441.5	98.33	3441.5	100.92
													3441	98.38	3441	100.99
													3440.5	98.42	3440.5	100.99
													3440	98.41	3440	100.91
													3439.5	98.36	3439.5	100.82
													3439	98.3	3439	100.79
													3438.5	98.26	3438.5	100.87
													3438	98.26	3438	101.02
													3437.5	98.28	3437.5	101.15
													3437	98.3	3437	101.22
													3436.5	98.32	3436.5	101.21
													3436	98.35	3436	101.16
													3435.5	98.35	3435.5	101.14
													3435	98.33	3435	101.14
													3434.5	98.31	3434.5	101.14
													3434	98.31	3434	101.11
													3433.5	98.34	3433.5	101.03
													3433	98.35	3433	100.97
													3432.5	98.31	3432.5	100.96
													3432	98.23	3432	101
													3431.5	98.16	3431.5	101.01
													3431	98.14	3431	100.97
													3430.5	98.14	3430.5	100.89
													3430	98.15	3430	100.85
													3429.5	98.16	3429.5	100.92
													3429	98.18	3429	101.05
													3428.5	98.23	3428.5	101.15
													3428	98.28	3428	101.17
													3427.5	98.31	3427.5	101.09
													3427	98.3	3427	100.99
													3426.5	98.27	3426.5	100.94
													3426	98.26	3426	100.96
													3425.5	98.27	3425.5	101.03
													3425	98.3	3425	101.09
													3424.5	98.3	3424.5	101.1
													3424	98.3	3424	101.06
													3423.5	98.3	3423.5	101
													3423	98.31	3423	100.96
													3422.5	98.31	3422.5	100.95
													3422	98.27	3422	100.94
													3421.5	98.21	3421.5	100.93
													3421	98.16	3421	100.94
													3420.5	98.18	3420.5	100.97
													3420	98.24	3420	101.01
													3419.5	98.31	3419.5	101.05
													3419	98.34	3419	101.09
													3418.5	98.32	3418.5	101.15
													3418	98.27	3418	101.17
													3417.5	98.22	3417.5	101.13
													3417	98.21	3417	101.04
													3416.5	98.22	3416.5	100.97
													3416	98.23	3416	100.97
													3415.5	98.22	3415.5	101.04
													3415	98.18	3415	101.11
													3414.5	98.15	3414.5	101.13
													3414	98.14	3414	101.07
													3413.5	98.14	3413.5	100.98
													3413	98.13	3413	100.89
													3412.5	98.09	3412.5	100.83
													3412	98.06	3412	100.83
													3411.5	98.04	3411.5	100.88
													3411	98.03	3411	100.94
													3410.5	98.03	3410.5	100.97
													3410	98.03	3410	100.95
													3409.5	98.05	3409.5	100.88
													3409	98.09	3409	100.8
													3408.5	98.13	3408.5	100.76
													3408	98.17	3408	100.81
													3407.5	98.19	3407.5	100.93
													3407	98.19	3407	101.07
													3406.5	98.15	3406.5	101.18
													3406	98.08	3406	101.24
													3405.5	98.01	3405.5	101.25
													3405	97.95	3405	101.2
													3404.5	97.92	3404.5	101.13
													3404	97.94	3404	101.08
													3403.5	97.98	3403.5	101.06
													3403	98.02	3403	101.03
													3402.5	98.05	3402.5	100.94
													3402	98.08	3402	100.83
													3401.5	98.11	3401.5	100.74
													3401	98.14	3401	100.7
													3400.5	98.16	3400.5	100.7
													3400	98.17	3400	100.76
													3399.5	98.16	3399.5	100.87
													3399	98.14	3399	101.02
													3398.5	98.1	3398.5	101.14
													3398	98.05	3398	101.18
													3397.5	98	3397.5	101.09
													3397	97.97	3397	100.92
													3396.5	97.94	3396.5	100.72
													3396	97.93	3396	100.57
													3395.5	97.96	3395.5	100.51
													3395	98.01	3395	100.54
													3394.5	98.05	3394.5	100.62
													3394	98.04	3394	100.7
													3393.5	98.01	3393.5	100.79
													3393	98	3393	100.88
													3392.5	98.01	3392.5	100.97
													3392	98.03	3392	101.05
													3391.5	98.01	3391.5	101.13
													3391	97.96	3391	101.16
													3390.5	97.9	3390.5	101.12
													3390	97.87	3390	101
													3389.5	97.85	3389.5	100.87
													3389	97.84	3389	100.85
													3388.5	97.81	3388.5	100.95
													3388	97.8	3388	101.06
													3387.5	97.81	3387.5	101.08
													3387	97.88	3387	101.01
													3386.5	98	3386.5	100.93
													3386	98.12	3386	100.92
													3385.5	98.19	3385.5	100.96
													3385	98.2	3385	100.99
													3384.5	98.18	3384.5	100.99
													3384	98.16	3384	100.94
													3383.5	98.15	3383.5	100.87
													3383	98.12	3383	100.81
													3382.5	98.05	3382.5	100.76
													3382	97.97	3382	100.73
													3381.5	97.91	3381.5	100.73
													3381	97.88	3381	100.77
													3380.5	97.9	3380.5	100.87
													3380	97.94	3380	100.99
													3379.5	97.99	3379.5	101.08
													3379	98.03	3379	101.12
													3378.5	98.05	3378.5	101.1
													3378	98.03	3378	101.03
													3377.5	97.98	3377.5	100.91
													3377	97.91	3377	100.78
													3376.5	97.86	3376.5	100.66
													3376	97.84	3376	100.59
													3375.5	97.85	3375.5	100.59
													3375	97.88	3375	100.63
													3374.5	97.91	3374.5	100.7
													3374	97.92	3374	100.73
													3373.5	97.91	3373.5	100.7
													3373	97.89	3373	100.62
													3372.5	97.88	3372.5	100.56
													3372	97.9	3372	100.56
													3371.5	97.95	3371.5	100.6
													3371	98	3371	100.65
													3370.5	98.04	3370.5	100.69
													3370	98.04	3370	100.74
													3369.5	98.02	3369.5	100.79
													3369	97.99	3369	100.8
													3368.5	97.95	3368.5	100.73
													3368	97.92	3368	100.59
													3367.5	97.91	3367.5	100.48
													3367	97.91	3367	100.48
													3366.5	97.9	3366.5	100.59
													3366	97.89	3366	100.78
													3365.5	97.9	3365.5	100.94
													3365	97.92	3365	100.99
													3364.5	97.93	3364.5	100.92
													3364	97.92	3364	100.79
													3363.5	97.89	3363.5	100.65
													3363	97.85	3363	100.55
													3362.5	97.83	3362.5	100.48
													3362	97.83	3362	100.45
													3361.5	97.85	3361.5	100.44
													3361	97.86	3361	100.44
													3360.5	97.85	3360.5	100.43
													3360	97.84	3360	100.41
													3359.5	97.83	3359.5	100.4
													3359	97.86	3359	100.44
													3358.5	97.89	3358.5	100.54
													3358	97.89	3358	100.65
													3357.5	97.86	3357.5	100.68
													3357	97.81	3357	100.62
													3356.5	97.8	3356.5	100.56
													3356	97.85	3356	100.58
													3355.5	97.92	3355.5	100.68
													3355	97.96	3355	100.8
													3354.5	97.96	3354.5	100.89
													3354	97.93	3354	100.97
													3353.5	97.9	3353.5	101.05
													3353	97.87	3353	101.09
													3352.5	97.86	3352.5	101.08
													3352	97.89	3352	101.02
													3351.5	97.96	3351.5	100.92
													3351	98.02	3351	100.82
													3350.5	98.06	3350.5	100.73
													3350	98.08	3350	100.68
													3349.5	98.08	3349.5	100.68
													3349	98.06	3349	100.73
													3348.5	98.03	3348.5	100.75
													3348	98.01	3348	100.73
													3347.5	98.01	3347.5	100.68
													3347	98	3347	100.64
													3346.5	97.98	3346.5	100.63
													3346	97.96	3346	100.66
													3345.5	97.96	3345.5	100.68
													3345	97.98	3345	100.66
													3344.5	97.95	3344.5	100.59
													3344	97.87	3344	100.53
													3343.5	97.79	3343.5	100.55
													3343	97.77	3343	100.66
													3342.5	97.82	3342.5	100.77
													3342	97.88	3342	100.79
													3341.5	97.89	3341.5	100.72
													3341	97.83	3341	100.63
													3340.5	97.73	3340.5	100.61
													3340	97.67	3340	100.67
													3339.5	97.67	3339.5	100.72
													3339	97.71	3339	100.72
													3338.5	97.76	3338.5	100.66
													3338	97.8	3338	100.58
													3337.5	97.83	3337.5	100.56
													3337	97.86	3337	100.61
													3336.5	97.88	3336.5	100.72
													3336	97.88	3336	100.8
													3335.5	97.85	3335.5	100.83
													3335	97.82	3335	100.79
													3334.5	97.82	3334.5	100.74
													3334	97.85	3334	100.73
													3333.5	97.88	3333.5	100.74
													3333	97.87	3333	100.76
													3332.5	97.81	3332.5	100.76
													3332	97.74	3332	100.77
													3331.5	97.71	3331.5	100.82
													3331	97.74	3331	100.91
													3330.5	97.79	3330.5	100.98
													3330	97.83	3330	101.01
													3329.5	97.84	3329.5	100.94
													3329	97.82	3329	100.79
													3328.5	97.79	3328.5	100.62
													3328	97.76	3328	100.52
													3327.5	97.73	3327.5	100.56
													3327	97.72	3327	100.67
													3326.5	97.72	3326.5	100.74
													3326	97.73	3326	100.72
													3325.5	97.74	3325.5	100.64
													3325	97.75	3325	100.55
													3324.5	97.74	3324.5	100.5
													3324	97.72	3324	100.49
													3323.5	97.72	3323.5	100.49
													3323	97.77	3323	100.51
													3322.5	97.83	3322.5	100.58
													3322	97.87	3322	100.69
													3321.5	97.86	3321.5	100.78
													3321	97.83	3321	100.79
													3320.5	97.82	3320.5	100.71
													3320	97.82	3320	100.6
													3319.5	97.84	3319.5	100.53
													3319	97.84	3319	100.52
													3318.5	97.83	3318.5	100.51
													3318	97.82	3318	100.5
													3317.5	97.83	3317.5	100.49
													3317	97.85	3317	100.52
													3316.5	97.87	3316.5	100.59
													3316	97.89	3316	100.64
													3315.5	97.91	3315.5	100.65
													3315	97.91	3315	100.6
													3314.5	97.85	3314.5	100.54
													3314	97.76	3314	100.54
													3313.5	97.69	3313.5	100.63
													3313	97.67	3313	100.77
													3312.5	97.72	3312.5	100.88
													3312	97.8	3312	100.89
													3311.5	97.84	3311.5	100.81
													3311	97.83	3311	100.67
													3310.5	97.76	3310.5	100.55
													3310	97.69	3310	100.48
													3309.5	97.68	3309.5	100.49
													3309	97.73	3309	100.58
													3308.5	97.8	3308.5	100.72
													3308	97.86	3308	100.82
													3307.5	97.9	3307.5	100.86
													3307	97.94	3307	100.82
													3306.5	97.96	3306.5	100.75
													3306	97.97	3306	100.7
													3305.5	97.98	3305.5	100.68
													3305	97.98	3305	100.67
													3304.5	97.97	3304.5	100.67
													3304	97.93	3304	100.65
													3303.5	97.87	3303.5	100.62
													3303	97.83	3303	100.6
													3302.5	97.8	3302.5	100.62
													3302	97.77	3302	100.67
													3301.5	97.73	3301.5	100.71
													3301	97.71	3301	100.66
													3300.5	97.73	3300.5	100.55
													3300	97.78	3300	100.47
													3299.5	97.83	3299.5	100.45
													3299	97.86	3299	100.47
													3298.5	97.85	3298.5	100.49
													3298	97.82	3298	100.49
													3297.5	97.79	3297.5	100.5
													3297	97.78	3297	100.5
													3296.5	97.78	3296.5	100.47
													3296	97.81	3296	100.44
													3295.5	97.85	3295.5	100.46
													3295	97.89	3295	100.56
													3294.5	97.9	3294.5	100.7
													3294	97.89	3294	100.8
													3293.5	97.88	3293.5	100.82
													3293	97.89	3293	100.76
													3292.5	97.9	3292.5	100.71
													3292	97.85	3292	100.71
													3291.5	97.76	3291.5	100.81
													3291	97.67	3291	100.95
													3290.5	97.63	3290.5	101.05
													3290	97.65	3290	101.07
													3289.5	97.69	3289.5	101.01
													3289	97.74	3289	100.91
													3288.5	97.79	3288.5	100.83
													3288	97.85	3288	100.78
													3287.5	97.91	3287.5	100.76
													3287	97.95	3287	100.77
													3286.5	97.96	3286.5	100.77
													3286	97.94	3286	100.75
													3285.5	97.92	3285.5	100.72
													3285	97.9	3285	100.69
													3284.5	97.9	3284.5	100.66
													3284	97.92	3284	100.62
													3283.5	97.95	3283.5	100.55
													3283	97.99	3283	100.51
													3282.5	98.01	3282.5	100.52
													3282	98	3282	100.61
													3281.5	97.98	3281.5	100.75
													3281	97.96	3281	100.88
													3280.5	97.94	3280.5	100.94
													3280	97.92	3280	100.88
													3279.5	97.95	3279.5	100.74
													3279	98	3279	100.59
													3278.5	98.06	3278.5	100.53
													3278	98.08	3278	100.58
													3277.5	98.08	3277.5	100.7
													3277	98.06	3277	100.8
													3276.5	98.07	3276.5	100.88
													3276	98.07	3276	100.93
													3275.5	98.08	3275.5	100.97
													3275	98.08	3275	101
													3274.5	98.09	3274.5	101.01
													3274	98.14	3274	101.01
													3273.5	98.2	3273.5	101.01
													3273	98.24	3273	101.01
													3272.5	98.24	3272.5	100.99
													3272	98.19	3272	100.93
													3271.5	98.14	3271.5	100.85
													3271	98.11	3271	100.77
													3270.5	98.1	3270.5	100.74
													3270	98.06	3270	100.76
													3269.5	97.99	3269.5	100.82
													3269	97.93	3269	100.87
													3268.5	97.94	3268.5	100.87
													3268	98.02	3268	100.82
													3267.5	98.15	3267.5	100.78
													3267	98.28	3267	100.77
													3266.5	98.36	3266.5	100.8
													3266	98.39	3266	100.82
													3265.5	98.35	3265.5	100.83
													3265	98.3	3265	100.8
													3264.5	98.25	3264.5	100.74
													3264	98.22	3264	100.67
													3263.5	98.2	3263.5	100.65
													3263	98.2	3263	100.68
													3262.5	98.21	3262.5	100.74
													3262	98.24	3262	100.79
													3261.5	98.28	3261.5	100.8
													3261	98.32	3261	100.79
													3260.5	98.34	3260.5	100.8
													3260	98.34	3260	100.84
													3259.5	98.31	3259.5	100.85
													3259	98.28	3259	100.81
													3258.5	98.25	3258.5	100.75
													3258	98.22	3258	100.72
													3257.5	98.21	3257.5	100.76
													3257	98.21	3257	100.84
													3256.5	98.22	3256.5	100.88
													3256	98.22	3256	100.88
													3255.5	98.22	3255.5	100.9
													3255	98.23	3255	100.96
													3254.5	98.24	3254.5	101.04
													3254	98.27	3254	101.07
													3253.5	98.32	3253.5	101.03
													3253	98.36	3253	100.94
													3252.5	98.39	3252.5	100.86
													3252	98.41	3252	100.84
													3251.5	98.4	3251.5	100.89
													3251	98.38	3251	100.97
													3250.5	98.37	3250.5	101.04
													3250	98.35	3250	101.07
													3249.5	98.34	3249.5	101.09
													3249	98.32	3249	101.08
													3248.5	98.3	3248.5	101.05
													3248	98.29	3248	101
													3247.5	98.3	3247.5	100.9
													3247	98.32	3247	100.78
													3246.5	98.33	3246.5	100.65
													3246	98.33	3246	100.58
													3245.5	98.35	3245.5	100.59
													3245	98.39	3245	100.67
													3244.5	98.45	3244.5	100.75
													3244	98.51	3244	100.8
													3243.5	98.55	3243.5	100.82
													3243	98.58	3243	100.83
													3242.5	98.59	3242.5	100.83
													3242	98.59	3242	100.8
													3241.5	98.58	3241.5	100.73
													3241	98.56	3241	100.65
													3240.5	98.51	3240.5	100.58
													3240	98.46	3240	100.51
													3239.5	98.42	3239.5	100.49
													3239	98.4	3239	100.52
													3238.5	98.4	3238.5	100.63
													3238	98.41	3238	100.79
													3237.5	98.4	3237.5	100.95
													3237	98.38	3237	101.08
													3236.5	98.37	3236.5	101.15
													3236	98.38	3236	101.19
													3235.5	98.4	3235.5	101.21
													3235	98.43	3235	101.17
													3234.5	98.46	3234.5	101.08
													3234	98.5	3234	100.95
													3233.5	98.55	3233.5	100.86
													3233	98.6	3233	100.83
													3232.5	98.62	3232.5	100.86
													3232	98.6	3232	100.91
													3231.5	98.56	3231.5	100.94
													3231	98.51	3231	100.95
													3230.5	98.48	3230.5	100.96
													3230	98.47	3230	101
													3229.5	98.47	3229.5	101.05
													3229	98.47	3229	101.06
													3228.5	98.45	3228.5	101.04
													3228	98.44	3228	101.03
													3227.5	98.46	3227.5	101.03
													3227	98.51	3227	101.03
													3226.5	98.56	3226.5	101.01
													3226	98.57	3226	100.99
													3225.5	98.56	3225.5	100.98
													3225	98.56	3225	100.99
													3224.5	98.58	3224.5	100.97
													3224	98.63	3224	100.93
													3223.5	98.69	3223.5	100.89
													3223	98.74	3223	100.87
													3222.5	98.75	3222.5	100.85
													3222	98.72	3222	100.86
													3221.5	98.67	3221.5	100.92
													3221	98.62	3221	101.01
													3220.5	98.58	3220.5	101.07
													3220	98.54	3220	101.04
													3219.5	98.49	3219.5	100.95
													3219	98.46	3219	100.87
													3218.5	98.45	3218.5	100.86
													3218	98.45	3218	100.92
													3217.5	98.47	3217.5	101.02
													3217	98.5	3217	101.1
													3216.5	98.55	3216.5	101.15
													3216	98.63	3216	101.17
													3215.5	98.71	3215.5	101.2
													3215	98.74	3215	101.21
													3214.5	98.74	3214.5	101.18
													3214	98.73	3214	101.11
													3213.5	98.74	3213.5	101.04
													3213	98.75	3213	101
													3212.5	98.75	3212.5	100.98
													3212	98.74	3212	100.95
													3211.5	98.75	3211.5	100.92
													3211	98.79	3211	100.92
													3210.5	98.83	3210.5	100.95
													3210	98.85	3210	100.99
													3209.5	98.82	3209.5	100.98
													3209	98.77	3209	100.92
													3208.5	98.75	3208.5	100.86
													3208	98.76	3208	100.88
													3207.5	98.79	3207.5	100.96
													3207	98.84	3207	101.07
													3206.5	98.88	3206.5	101.14
													3206	98.88	3206	101.16
													3205.5	98.85	3205.5	101.14
													3205	98.8	3205	101.07
													3204.5	98.79	3204.5	100.98
													3204	98.81	3204	100.9
													3203.5	98.84	3203.5	100.89
													3203	98.86	3203	100.93
													3202.5	98.84	3202.5	100.98
													3202	98.77	3202	101
													3201.5	98.68	3201.5	100.98
													3201	98.61	3201	100.94
													3200.5	98.6	3200.5	100.89
													3200	98.62	3200	100.85
													3199.5	98.63	3199.5	100.85
													3199	98.61	3199	100.87
													3198.5	98.59	3198.5	100.89
													3198	98.63	3198	100.93
													3197.5	98.71	3197.5	101.02
													3197	98.8	3197	101.13
													3196.5	98.85	3196.5	101.19
													3196	98.87	3196	101.16
													3195.5	98.87	3195.5	101.06
													3195	98.83	3195	100.99
													3194.5	98.79	3194.5	100.96
													3194	98.76	3194	100.97
													3193.5	98.77	3193.5	101.01
													3193	98.8	3193	101.07
													3192.5	98.85	3192.5	101.14
													3192	98.91	3192	101.21
													3191.5	98.96	3191.5	101.26
													3191	99	3191	101.29
													3190.5	99	3190.5	101.29
													3190	98.98	3190	101.25
													3189.5	98.94	3189.5	101.2
													3189	98.93	3189	101.13
													3188.5	98.94	3188.5	101.06
													3188	98.98	3188	101.03
													3187.5	99.01	3187.5	101.06
													3187	99.02	3187	101.12
													3186.5	99.02	3186.5	101.17
													3186	99.03	3186	101.17
													3185.5	99.04	3185.5	101.13
													3185	99.06	3185	101.06
													3184.5	99.08	3184.5	100.99
													3184	99.08	3184	100.95
													3183.5	99.08	3183.5	100.95
													3183	99.1	3183	101
													3182.5	99.14	3182.5	101.05
													3182	99.19	3182	101.07
													3181.5	99.21	3181.5	101.07
													3181	99.2	3181	101.08
													3180.5	99.18	3180.5	101.08
													3180	99.16	3180	101.07
													3179.5	99.14	3179.5	101.08
													3179	99.13	3179	101.14
													3178.5	99.1	3178.5	101.24
													3178	99.07	3178	101.35
													3177.5	99.04	3177.5	101.42
													3177	99.03	3177	101.45
													3176.5	99.05	3176.5	101.46
													3176	99.07	3176	101.4
													3175.5	99.07	3175.5	101.27
													3175	99.05	3175	101.12
													3174.5	99.01	3174.5	101.02
													3174	98.97	3174	101.02
													3173.5	98.97	3173.5	101.11
													3173	99	3173	101.24
													3172.5	99.05	3172.5	101.33
													3172	99.09	3172	101.35
													3171.5	99.1	3171.5	101.27
													3171	99.09	3171	101.13
													3170.5	99.08	3170.5	100.99
													3170	99.08	3170	100.91
													3169.5	99.09	3169.5	100.91
													3169	99.11	3169	100.95
													3168.5	99.13	3168.5	100.98
													3168	99.16	3168	100.97
													3167.5	99.19	3167.5	100.96
													3167	99.21	3167	100.98
													3166.5	99.21	3166.5	101.04
													3166	99.2	3166	101.09
													3165.5	99.19	3165.5	101.1
													3165	99.21	3165	101.08
													3164.5	99.24	3164.5	101.08
													3164	99.25	3164	101.13
													3163.5	99.23	3163.5	101.21
													3163	99.21	3163	101.29
													3162.5	99.2	3162.5	101.34
													3162	99.22	3162	101.34
													3161.5	99.26	3161.5	101.32
													3161	99.29	3161	101.25
													3160.5	99.3	3160.5	101.13
													3160	99.27	3160	101.01
													3159.5	99.19	3159.5	100.94
													3159	99.11	3159	100.9
													3158.5	99.06	3158.5	100.89
													3158	99.09	3158	100.9
													3157.5	99.15	3157.5	100.95
													3157	99.21	3157	101.02
													3156.5	99.25	3156.5	101.06
													3156	99.24	3156	101.04
													3155.5	99.22	3155.5	101.01
													3155	99.22	3155	101.02
													3154.5	99.25	3154.5	101.05
													3154	99.29	3154	101.09
													3153.5	99.3	3153.5	101.13
													3153	99.27	3153	101.18
													3152.5	99.22	3152.5	101.25
													3152	99.2	3152	101.3
													3151.5	99.2	3151.5	101.29
													3151	99.23	3151	101.22
													3150.5	99.26	3150.5	101.12
													3150	99.29	3150	101.01
													3149.5	99.32	3149.5	100.91
													3149	99.34	3149	100.86
													3148.5	99.38	3148.5	100.87
													3148	99.42	3148	100.94
													3147.5	99.45	3147.5	101.02
													3147	99.46	3147	101.11
													3146.5	99.43	3146.5	101.2
													3146	99.39	3146	101.33
													3145.5	99.35	3145.5	101.46
													3145	99.35	3145	101.53
													3144.5	99.37	3144.5	101.49
													3144	99.4	3144	101.39
													3143.5	99.4	3143.5	101.31
													3143	99.37	3143	101.3
													3142.5	99.35	3142.5	101.3
													3142	99.37	3142	101.29
													3141.5	99.39	3141.5	101.23
													3141	99.39	3141	101.16
													3140.5	99.4	3140.5	101.11
													3140	99.41	3140	101.1
													3139.5	99.42	3139.5	101.16
													3139	99.43	3139	101.23
													3138.5	99.44	3138.5	101.24
													3138	99.43	3138	101.16
													3137.5	99.43	3137.5	101.07
													3137	99.42	3137	101.05
													3136.5	99.42	3136.5	101.11
													3136	99.43	3136	101.18
													3135.5	99.47	3135.5	101.19
													3135	99.52	3135	101.16
													3134.5	99.57	3134.5	101.12
													3134	99.6	3134	101.13
													3133.5	99.61	3133.5	101.19
													3133	99.58	3133	101.29
													3132.5	99.54	3132.5	101.38
													3132	99.5	3132	101.42
													3131.5	99.49	3131.5	101.42
													3131	99.5	3131	101.44
													3130.5	99.51	3130.5	101.48
													3130	99.52	3130	101.52
													3129.5	99.52	3129.5	101.52
													3129	99.51	3129	101.47
													3128.5	99.52	3128.5	101.4
													3128	99.55	3128	101.34
													3127.5	99.6	3127.5	101.31
													3127	99.63	3127	101.31
													3126.5	99.64	3126.5	101.33
													3126	99.63	3126	101.34
													3125.5	99.61	3125.5	101.34
													3125	99.57	3125	101.35
													3124.5	99.52	3124.5	101.38
													3124	99.48	3124	101.42
													3123.5	99.45	3123.5	101.46
													3123	99.45	3123	101.49
													3122.5	99.47	3122.5	101.51
													3122	99.5	3122	101.5
													3121.5	99.53	3121.5	101.45
													3121	99.54	3121	101.35
													3120.5	99.55	3120.5	101.24
													3120	99.58	3120	101.14
													3119.5	99.6	3119.5	101.09
													3119	99.59	3119	101.11
													3118.5	99.53	3118.5	101.18
													3118	99.44	3118	101.28
													3117.5	99.38	3117.5	101.38
													3117	99.38	3117	101.45
													3116.5	99.43	3116.5	101.44
													3116	99.47	3116	101.39
													3115.5	99.47	3115.5	101.32
													3115	99.44	3115	101.3
													3114.5	99.42	3114.5	101.32
													3114	99.44	3114	101.35
													3113.5	99.5	3113.5	101.33
													3113	99.57	3113	101.26
													3112.5	99.6	3112.5	101.2
													3112	99.59	3112	101.19
													3111.5	99.55	3111.5	101.24
													3111	99.52	3111	101.34
													3110.5	99.51	3110.5	101.45
													3110	99.53	3110	101.52
													3109.5	99.55	3109.5	101.58
													3109	99.55	3109	101.63
													3108.5	99.53	3108.5	101.67
													3108	99.52	3108	101.68
													3107.5	99.52	3107.5	101.65
													3107	99.55	3107	101.62
													3106.5	99.59	3106.5	101.61
													3106	99.63	3106	101.61
													3105.5	99.66	3105.5	101.61
													3105	99.68	3105	101.59
													3104.5	99.67	3104.5	101.57
													3104	99.63	3104	101.56
													3103.5	99.58	3103.5	101.52
													3103	99.54	3103	101.46
													3102.5	99.54	3102.5	101.4
													3102	99.58	3102	101.39
													3101.5	99.63	3101.5	101.42
													3101	99.65	3101	101.44
													3100.5	99.61	3100.5	101.44
													3100	99.56	3100	101.41
													3099.5	99.51	3099.5	101.39
													3099	99.5	3099	101.41
													3098.5	99.52	3098.5	101.42
													3098	99.56	3098	101.4
													3097.5	99.61	3097.5	101.35
													3097	99.65	3097	101.3
													3096.5	99.67	3096.5	101.28
													3096	99.65	3096	101.29
													3095.5	99.62	3095.5	101.33
													3095	99.6	3095	101.4
													3094.5	99.6	3094.5	101.48
													3094	99.61	3094	101.54
													3093.5	99.65	3093.5	101.52
													3093	99.69	3093	101.42
													3092.5	99.72	3092.5	101.3
													3092	99.71	3092	101.22
													3091.5	99.67	3091.5	101.23
													3091	99.61	3091	101.31
													3090.5	99.58	3090.5	101.4
													3090	99.59	3090	101.44
													3089.5	99.63	3089.5	101.44
													3089	99.68	3089	101.44
													3088.5	99.72	3088.5	101.48
													3088	99.73	3088	101.53
													3087.5	99.72	3087.5	101.55
													3087	99.68	3087	101.5
													3086.5	99.63	3086.5	101.42
													3086	99.59	3086	101.36
													3085.5	99.59	3085.5	101.35
													3085	99.61	3085	101.38
													3084.5	99.65	3084.5	101.39
													3084	99.7	3084	101.38
													3083.5	99.73	3083.5	101.37
													3083	99.75	3083	101.39
													3082.5	99.74	3082.5	101.44
													3082	99.69	3082	101.48
													3081.5	99.62	3081.5	101.48
													3081	99.56	3081	101.43
													3080.5	99.55	3080.5	101.36
													3080	99.57	3080	101.32
													3079.5	99.62	3079.5	101.36
													3079	99.67	3079	101.45
													3078.5	99.7	3078.5	101.55
													3078	99.7	3078	101.58
													3077.5	99.67	3077.5	101.53
													3077	99.66	3077	101.47
													3076.5	99.69	3076.5	101.46
													3076	99.75	3076	101.5
													3075.5	99.79	3075.5	101.53
													3075	99.79	3075	101.5
													3074.5	99.77	3074.5	101.45
													3074	99.76	3074	101.41
													3073.5	99.75	3073.5	101.39
													3073	99.74	3073	101.37
													3072.5	99.72	3072.5	101.36
													3072	99.71	3072	101.36
													3071.5	99.72	3071.5	101.38
													3071	99.75	3071	101.4
													3070.5	99.79	3070.5	101.39
													3070	99.84	3070	101.35
													3069.5	99.86	3069.5	101.32
													3069	99.86	3069	101.33
													3068.5	99.82	3068.5	101.38
													3068	99.77	3068	101.44
													3067.5	99.75	3067.5	101.51
													3067	99.75	3067	101.61
													3066.5	99.76	3066.5	101.72
													3066	99.78	3066	101.8
													3065.5	99.79	3065.5	101.82
													3065	99.8	3065	101.8
													3064.5	99.81	3064.5	101.77
													3064	99.81	3064	101.74
													3063.5	99.8	3063.5	101.71
													3063	99.79	3063	101.66
													3062.5	99.75	3062.5	101.62
													3062	99.71	3062	101.61
													3061.5	99.67	3061.5	101.63
													3061	99.65	3061	101.65
													3060.5	99.67	3060.5	101.65
													3060	99.71	3060	101.61
													3059.5	99.74	3059.5	101.53
													3059	99.76	3059	101.43
													3058.5	99.79	3058.5	101.39
													3058	99.83	3058	101.45
													3057.5	99.87	3057.5	101.59
													3057	99.9	3057	101.71
													3056.5	99.91	3056.5	101.76
													3056	99.91	3056	101.74
													3055.5	99.9	3055.5	101.68
													3055	99.9	3055	101.61
													3054.5	99.92	3054.5	101.55
													3054	99.94	3054	101.51
													3053.5	99.95	3053.5	101.48
													3053	99.93	3053	101.49
													3052.5	99.9	3052.5	101.51
													3052	99.86	3052	101.54
													3051.5	99.82	3051.5	101.56
													3051	99.8	3051	101.54
													3050.5	99.79	3050.5	101.5
													3050	99.79	3050	101.46
													3049.5	99.79	3049.5	101.45
													3049	99.79	3049	101.47
													3048.5	99.8	3048.5	101.51
													3048	99.83	3048	101.52
													3047.5	99.87	3047.5	101.47
													3047	99.9	3047	101.41
													3046.5	99.9	3046.5	101.39
													3046	99.9	3046	101.47
													3045.5	99.9	3045.5	101.6
													3045	99.91	3045	101.7
													3044.5	99.91	3044.5	101.7
													3044	99.92	3044	101.62
													3043.5	99.92	3043.5	101.55
													3043	99.91	3043	101.52
													3042.5	99.88	3042.5	101.53
													3042	99.87	3042	101.55
													3041.5	99.88	3041.5	101.58
													3041	99.92	3041	101.63
													3040.5	99.95	3040.5	101.68
													3040	99.96	3040	101.7
													3039.5	99.95	3039.5	101.65
													3039	99.93	3039	101.53
													3038.5	99.91	3038.5	101.41
													3038	99.92	3038	101.36
													3037.5	99.94	3037.5	101.43
													3037	99.97	3037	101.56
													3036.5	100	3036.5	101.63
													3036	100.01	3036	101.59
													3035.5	100.03	3035.5	101.47
													3035	100.03	3035	101.38
													3034.5	100.02	3034.5	101.37
													3034	99.98	3034	101.47
													3033.5	99.92	3033.5	101.6
													3033	99.89	3033	101.71
													3032.5	99.92	3032.5	101.76
													3032	99.97	3032	101.73
													3031.5	100.03	3031.5	101.66
													3031	100.05	3031	101.61
													3030.5	100.05	3030.5	101.59
													3030	100.05	3030	101.56
													3029.5	100.05	3029.5	101.52
													3029	100.03	3029	101.49
													3028.5	100	3028.5	101.5
													3028	99.96	3028	101.54
													3027.5	99.92	3027.5	101.58
													3027	99.91	3027	101.62
													3026.5	99.91	3026.5	101.63
													3026	99.94	3026	101.63
													3025.5	99.99	3025.5	101.62
													3025	100.04	3025	101.62
													3024.5	100.08	3024.5	101.63
													3024	100.08	3024	101.67
													3023.5	100.06	3023.5	101.71
													3023	100.04	3023	101.7
													3022.5	100.02	3022.5	101.66
													3022	100	3022	101.58
													3021.5	99.97	3021.5	101.53
													3021	99.93	3021	101.53
													3020.5	99.9	3020.5	101.56
													3020	99.91	3020	101.58
													3019.5	99.96	3019.5	101.56
													3019	100.03	3019	101.52
													3018.5	100.09	3018.5	101.48
													3018	100.12	3018	101.44
													3017.5	100.12	3017.5	101.41
													3017	100.1	3017	101.41
													3016.5	100.09	3016.5	101.45
													3016	100.1	3016	101.54
													3015.5	100.12	3015.5	101.62
													3015	100.13	3015	101.67
													3014.5	100.12	3014.5	101.71
													3014	100.09	3014	101.77
													3013.5	100.05	3013.5	101.83
													3013	100.04	3013	101.86
													3012.5	100.04	3012.5	101.82
													3012	100.04	3012	101.73
													3011.5	100.02	3011.5	101.65
													3011	100.01	3011	101.63
													3010.5	100	3010.5	101.66
													3010	100.01	3010	101.7
													3009.5	100.02	3009.5	101.73
													3009	100.03	3009	101.75
													3008.5	100.04	3008.5	101.77
													3008	100.03	3008	101.77
													3007.5	100	3007.5	101.73
													3007	99.98	3007	101.66
													3006.5	99.99	3006.5	101.58
													3006	100.03	3006	101.52
													3005.5	100.07	3005.5	101.49
													3005	100.1	3005	101.45
													3004.5	100.1	3004.5	101.43
													3004	100.08	3004	101.45
													3003.5	100.05	3003.5	101.52
													3003	100.01	3003	101.61
													3002.5	99.97	3002.5	101.68
													3002	99.94	3002	101.71
[truncated: 4,904 more rows]

## Sheet: Supplementary Fig. 3
3b					3e						3f
	Molecular weight (kDa)	Ratio of fluorescence intensity	Error bar			Intersity ratio interior/exterior	Error bar					Retention of ALP within Csome (%)	Error bar
	40	0.1359	0.013		RITC-labelled ALP	30.7335	8.79239				MA-modified Csome	99.2215	0.11582
	70	0.0946	0.02187		FITC-labeled ALP	102.02	19.6589				Non-modified Csome	98.954	0.075
	150	0.0402	0.01459
						RITC-labelled ALP	FITC-labeled ALP					MA-modified Csome	Non-modified Csome
						35.2134	77.1707					99.1002	99.0141
						20.6181	105.96					99.2207	99.0237
						21.0387	96.7275					99.2966	98.9527
						41.5395	123.591					99.2934	98.8925
						41.2819	124.276					99.0655	98.838
						26.9244	84.3936					99.3527	99.0032
						28.5183

## Sheet: Supplementary Fig. 4
	Alg-MA Matrix				Csome/Alg-MA prototissue				MA-Csome/Alg-MA prototissue
	Complex shear strain(%)	G' molulus (kPa)	G'' modulus (kPa)		Complex shear strain(%)	G' molulus (kPa)	G'' modulus (kPa)		Complex shear strain(%)	G' molulus (kPa)	G'' modulus (kPa)
	0.00946	2.15	0.2499		0.00965	12.7	2.18		0.00994	33.52	2.366
	0.01279	2.13	0.3562		0.01248	12.9	2.15		0.01247	31.63	0.4226
	0.01614	2.15	0.3644		0.01604	13.1	2		0.01566	30.64	2.078
	0.01946	2.15	0.3768		0.01981	13.2	2.04		0.01961	31.69	2.802
	0.02542	2.16	0.3709		0.02511	13.2	1.96		0.02523	32.3	3.357
	0.03141	2.16	0.3845		0.03114	13.3	2.03		0.03147	32.36	3.371
	0.04042	2.17	0.3607		0.03958	13.3	1.88		0.03962	32.45	3.518
	0.04966	2.18	0.3652		0.05047	13.3	1.88		0.04986	32.3	3.485
	0.06309	2.18	0.3705		0.06278	13.3	1.91		0.06314	32.2	3.482
	0.07937	2.19	0.3703		0.07895	13.3	1.94		0.0794	32.21	3.475
	0.09966	2.19	0.3701		0.09986	13.3	1.9		0.0996	32.2	3.461
	0.12512	2.18	0.3688		0.12574	13.2	1.89		0.1264	32.08	3.44
	0.15991	2.17	0.3695		0.15846	13.2	1.91		0.15771	31.95	3.474
	0.19939	2.16	0.3685		0.19941	13.1	1.91		0.19953	31.75	3.482
	0.25001	2.15	0.3711		0.25096	13	1.92		0.25045	31.52	3.486
	0.31647	2.13	0.373		0.3161	12.9	1.96		0.31584	31.34	3.553
	0.39817	2.12	0.3745		0.39789	12.9	2.02		0.39875	31.19	3.645
	0.50222	2.11	0.3784		0.50135	12.9	2.11		0.50055	31.11	3.781
	0.63047	2.11	0.3856		0.63115	12.8	2.21		0.63141	30.93	3.971
	0.79429	2.11	0.399		0.79511	12.6	2.39		0.79502	30.61	4.23
	0.99955	2.1	0.4194		1.00158	12.2	2.65		0.99976	29.87	4.535
	1.25891	2.06	0.459		1.26158	11.4	2.89		1.26079	28.58	4.866
	1.58806	1.98	0.5253		1.58883	10.3	3.14		1.58502	26.92	5.272
	1.99869	1.77	0.6723		2.00451	9.07	3.42		1.9967	25.13	5.877
	2.50521	1.47	0.8115		2.522	7.33	3.94		2.5135	23.03	6.613
	3.16117	1.16	0.8733		3.16095	5.89	3.98		3.16066	20.57	7.334
	3.73746	0.9299	0.872		4.00367	4.53	3.89		3.97132	17.77	7.945
	4.95001	0.6341	0.7981		4.88979	3.35	3.75		5.00759	14.49	8.133
	5.88405	0.4981	0.7291		5.89266	2.55	3.64		17.5248	0.7551	2.884
	8.08057	0.3281	0.5989		8.65908	1.23	2.78		37.944	0.1568	1.096
	10.9531	0.2664	0.5259		9.1993	1.37	2.86		83.4238	0.04227	0.427
	16.1996	0.128	0.3409		26.1199	0.3047	1.28		235.448	0.03015	0.2224
	34.6668	0.04437	0.1751		31.125	0.1789	0.9903		152.18	0.06997	0.2137
	31.2916	0.06084	0.2038		185.969	0.06333	0.1563		144.155	0.00465	0.2039
	75.5693	0.02033	0.08798		111.795	0.00805	0.1373		35.198	0.3317	1.148
	54.5283	0.03395	0.1334		300.226	0.0003626	0.0664		499.317	0.03342	0.1029
	36.7758	0.04129	0.2164		221.877	0.05155	0.07458		58.893	0.2081	0.8131
	49.9027	0.03073	0.1716		779.33	0.00769	0.02175		775.983	0.0162	0.07263
	63.9137	0.01946	0.1492		151.04	0.07225	0.2338		848.609	0.0114	0.05396
	80.5895	0.01102	0.1304		247.669	0.06365	0.08368		478.921	0.03058	0.1224
	99.7355	0.00702	0.1136		56.6713	0.05336	0.5882		2020.58	0.00629	0.03111

## Sheet: Supplementary Fig. 6
6a								6b					6c
									Reaction rate (mM/min-1)						Prototissue-ALP		Csome-ALP
		Reaction rate (mM/min-1)						pNPP (mM)	Free ALP in DEA buffer	pNPP (mM)	Csome-ALP in DEA buffer			Time (min)	Absorbance (arb. units)	error bar	Absorbance (arb. units)	error bar
	pNPP (mM)	0.2 M DEA buffer 9.8	0.2 M Tris buffer 8.5	0.2 M Tris buffer 7.5	Water			0.002	-0.000700005	0.005	-0.0407			0	0.00173	0.00616	0.00453	0.000553216
	0.002	-0.000700005	0.0489	0.0238	0.000571491			0.005	0.0576	0.01	0.0251			3	0.08992	0.00589	0.47581	0.06755
	0.005	0.0576	0.1795	0.197	0.01048			0.01	0.1098	0.05	0.0051			7	0.23925	0.04116	0.46397	0.03415
	0.01	0.1098	0.4083	0.346	-0.01726			0.05	0.4449	0.1	0.0174			10	0.29969	0.01573	0.48898	0.00881
	0.05	0.4449	1.06791	0.453	0.00163			0.1	0.85831	0.3	0.2083			15	0.42037	0.01694	0.47006	0.04044
	0.1	0.85831	1.17511	0.4441	-0.00615			0.3	1.94171	0.5	0.2634			20	0.50558	0.03893	0.45374	0.01863
	0.3	1.94171	1.38481	0.4421	0.09554			0.5	2.72962	0.7	0.3049			30	0.76503	0.000657609	0.49025	0.01587
	0.5	2.72962	1.30201	0.4584	0.14736			0.7	3.20682	0.9	0.4134			50	0.88317	0.01653	0.52921	0.02975
	0.7	3.20682	1.47841	0.473	0.17761			0.9	3.60222	1	0.4358			70	0.98084	0.02679	0.61151	0.02928
	0.9	3.60222	1.33211	0.4125	0.26636			1	3.88003	2	0.4799			100	0.88502	0.04357	0.88715	0.02123
	1	3.88003	1.42161	0.4609	0.2387			1.5	4.25053	3	0.4622
	1.5	4.25053	1.36321	0.4485	0.29791			2	4.29863	4	0.4899
	2	4.29863	1.44161	0.4791	0.36949			3	4.70483
	3	4.70483	1.31301	0.4053	0.50506			4	4.83743
	4	4.83743	1.26991	0.4195	0.44067

## Sheet: Supplementary Fig. 7
	0 h				0.5 h			1 h			3 h				5 h				12 h			24 h				36 h

## Sheet: Supplementary Fig. 8
	Ca Ka1				P Ka1				Si Ka1
	0	119.944			0	34.8611			0	29.6574
	0.673	101.437			0.668	32.7382			0.668	28.4532
	1.345	83.9897			1.336	32.7937			1.336	16.1084
	2.018	84.8337			2.003	33.2459			2.003	16.6399
	2.691	81.9967			2.671	44.6335			2.671	18.2343
	3.363	77.7248			3.339	36.6073			3.339	10.2626
	4.036	82.9358			4.007	37.6808			4.007	10.9422
	4.709	95.1236			4.674	38.0041			4.674	15.0969
	5.381	100.891			5.342	38.6729			5.342	18.6536
	6.054	78.405			6.01	35.536			6.01	17.6943
	6.726	87.2744			6.678	35.7498			6.678	19.9508
	7.399	94.6614			7.346	31.7714			7.346	23.4076
	8.072	86.9445			8.013	38.5391			8.013	22.9472
	8.744	96.7233			8.681	36.299			8.681	16.3489
	9.417	85.6584			9.349	31.0335			9.349	17.0922
	10.09	81.4815			10.017	33.4257			10.017	20.3062
	10.762	92.3971			10.684	38.3633			10.684	20.77
	11.435	102.467			11.352	37.8595			11.352	19.5066
	12.108	101.971			12.02	33.3957			12.02	18.5816
	12.78	104.774			12.688	28.6831			12.688	17.3578
	13.453	80.2234			13.356	27.2284			13.356	23.6647
	14.126	86.1397			14.023	32.0654			14.023	23.787
	14.798	88.0231			14.691	28.4351			14.691	15.8669
	15.471	76.4402			15.359	30.755			15.359	14.9561
	16.143	77.3497			16.027	42.1703			16.027	17.5469
	16.816	70.2618			16.694	44.7302			16.694	14.8223
	17.489	81.4231			17.362	32.302			17.362	11.3394
	18.161	115.242			18.03	32.8446			18.03	17.8461
	18.834	101.949			18.698	37.0159			18.698	19.3681
	19.507	85.4733			19.366	31.3432			19.366	19.2914
	20.179	67.4234			20.033	24.9502			20.033	16.348
	20.852	71.1693			20.701	23.019			20.701	15.8135
	21.525	108.876			21.369	28.0431			21.369	19.1444
	22.197	84.0063			22.037	32.2156			22.037	21.0654
	22.87	69.0374			22.705	34.4558			22.705	21.7198
	23.543	104.439			23.372	35.685			23.372	18.3587
	24.215	92.7224			24.04	36.7907			24.04	19.6561
	24.888	74.7966			24.708	37.9676			24.708	15.4245
	25.561	83.3312			25.376	32.0898			25.376	20.0256
	26.233	91.7036			26.043	28.4925			26.043	21.3752
	26.906	74.1408			26.711	33.3219			26.711	17.2656
	27.578	76.8994			27.379	35.044			27.379	18.3043
	28.251	105.126			28.047	39.0683			28.047	15.139
	28.924	89.7526			28.715	37.0951			28.715	13.0256
	29.596	63.5802			29.382	31.6279			29.382	13.5718
	30.269	78.2553			30.05	34.7021			30.05	14.1944
	30.942	93.0536			30.718	34.191			30.718	16.2454
	31.614	84.4836			31.386	26.6478			31.386	21.6046
	32.287	96.7724			32.053	34.9465			32.053	22.8572
	32.96	83.4186			32.721	36.2938			32.721	19.9579
	33.632	80.7395			33.389	38.4196			33.389	16.9407
	34.305	98.756			34.057	35.4504			34.057	19.7506
	34.978	105.938			34.725	33.3142			34.725	17.283
	35.65	105.802			35.392	38.717			35.392	14.2451
	36.323	102.648			36.06	39.0219			36.06	16.7311
	36.996	109.979			36.728	30.0726			36.728	16.1429
	37.668	105.585			37.396	30.1195			37.396	14.4767
	38.341	97.404			38.063	31.2409			38.063	13.3183
	39.013	72.4852			38.731	34.4591			38.731	13.7066
	39.686	82.6879			39.399	35.7746			39.399	17.8155
	40.359	102.349			40.067	31.3576			40.067	21.7658
	41.031	74.2746			40.735	31.1328			40.735	22.5167
	41.704	72.6449			41.402	34.5698			41.402	19.0867
	42.377	89.5821			42.07	35.2937			42.07	26.0124
	43.049	101.988			42.738	35.0409			42.738	19.5562
	43.722	70.9813			43.406	34.4835			43.406	22.8745
	44.395	86.3116			44.073	41.9046			44.073	16.1931
	45.067	79.1506			44.741	43.3704			44.741	13.9733
	45.74	85.5013			45.409	40.0723			45.409	15.6699
	46.413	106.548			46.077	29.5616			46.077	16.8305
	47.085	87.4322			46.745	29.3689			46.745	12.3272
	47.758	84.353			47.412	33.2006			47.412	12.6116
	48.43	83.8571			48.08	29.0882			48.08	8.2527
	49.103	86.2209			48.748	23.853			48.748	9.0457
	49.776	83.8072			49.416	22.7593			49.416	6.8996
	50.448	79.5151			50.083	31.1499			50.083	15.0668
	51.121	95.0607			50.751	29.6155			50.751	15.8545
	51.794	117.669			51.419	30.8188			51.419	15.0766
	52.466	85.8431			52.087	31.2681			52.087	18.79
	53.139	71.3036			52.755	35.9407			52.755	20.5932
	53.812	67.1803			53.422	40.6732			53.422	15.8927
	54.484	92.4633			54.09	30.6944			54.09	17.981
	55.157	79.4184			54.758	25.8886			54.758	34.5963
	55.83	60.8562			55.426	26.0066			55.426	38.3564
	56.502	56.8057			56.093	26.9732			56.093	30.8707
	57.175	60.3173			56.761	29.8754			56.761	26.031
	57.848	66.9156			57.429	29.1649			57.429	27.0562
	58.52	73.3905			58.097	28.5309			58.097	27.1978
	59.193	85.3706			58.765	31.6275			58.765	28.929
	59.865	71.7486			59.432	32.8869			59.432	35.632
	60.538	62.2034			60.1	33.0344			60.1	34.6788
	61.211	53.3657			60.768	25.9777			60.768	23.5771
	61.883	52.7327			61.436	31.7249			61.436	25.7136
	62.556	85.2474			62.104	31.8841			62.104	41.1441
	63.229	84.4858			62.771	26.2626			62.771	37.8436
	63.901	94.2423			63.439	24.4445			63.439	31.806
	64.574	93.9646			64.107	26.9133			64.107	35.3419
	65.247	106.111			64.775	34.0563			64.775	31.8401
	65.919	84.4807			65.442	31.2524			65.442	33.3261
	66.592	72.0275			66.11	28.2106			66.11	28.7396
	67.265	60.6967			66.778	24.0957			66.778	32.3607
	67.937	58.4169			67.446	29.3627			67.446	26.0944
	68.61	53.3688			68.114	34.7937			68.114	29.3215
	69.283	51.2581			68.781	31.8108			68.781	27.3924
	69.955	57.9296			69.449	26.8863			69.449	27.3869
	70.628	82.4937			70.117	26.4853			70.117	25.1982
	71.3	80.7898			70.785	28.2862			70.785	30.258
	71.973	74.0687			71.452	27.6262			71.452	41.8343
	72.646	70.8027			72.12	30.5296			72.12	41.9622
	73.318	83.5236			72.788	30.5133			72.788	39.5324
	73.991	83.4031			73.456	25.224			73.456	35.2319
	74.664	81.6933			74.124	20.197			74.124	33.3089
	75.336	77.1759			74.791	21.0875			74.791	33.9811
	76.009	84.4192			75.459	22.3943			75.459	42.0157
	76.682	82.3835			76.127	35.7073			76.127	42.3177
	77.354	65.8695			76.795	32.6768			76.795	42.7273
	78.027	77.864			77.462	29.1762			77.462	37.03
	78.7	69.5483			78.13	27.8909			78.13	24.7007
	79.372	60.5973			78.798	27.9194			78.798	31.43
	80.045	63.1475			79.466	25.6792			79.466	38.7232
	80.717	81.2529			80.134	34.0844			80.134	36.9537
	81.39	64.7519			80.801	29.7971			80.801	33.6999
	82.063	64.1853			81.469	25.6677			81.469	31.2858
	82.735	68.9811			82.137	26.4702			82.137	27.286
	83.408	65.8659			82.805	40.8393			82.805	31.7955
	84.081	57.2789			83.472	28.5355			83.472	37.6843
	84.753	74.5785			84.14	31.4929			84.14	38.6789
	85.426	92.348			84.808	30.5091			84.808	40.8404
	86.099	87.4901			85.476	25.5748			85.476	37.1791
	86.771	88.6091			86.144	21.996			86.144	23.3528
	87.444	91.1126			86.811	26.2478			86.811	30.0021
	88.117	60.2242			87.479	28.8558			87.479	34.4091
	88.789	58.0215			88.147	32.9358			88.147	44.4697
	89.462	59.1541			88.815	36.3963			88.815	46.3139
	90.135	63.0428			89.482	40.8302			89.482	42.9222
	90.807	79.6562			90.15	40.3717			90.15	31.5114
	91.48	83.2551			90.818	34.0111			90.818	23.6127
	92.152	72.4845			91.486	29.919			91.486	24.2193
	92.825	63.9504			92.154	30.5711			92.154	28.2091
	93.498	77.5733			92.821	30.5343			92.821	30.0631
	94.17	78.2488			93.489	21.6261			93.489	39.8731
	94.843	62.4625			94.157	33.3026			94.157	41.8345
	95.516	60.859			94.825	36.3286			94.825	27.2303
	96.188	72.7295			95.492	32.1363			95.492	20.7566
	96.861	77.4484			96.16	29.406			96.16	23.4914
	97.534	83.6277			96.828	28.536			96.828	16.1582
	98.206	77.7305			97.496	24.85			97.496	12.2879
	98.879	92.5767			98.164	29.8552			98.164	16.7112
	99.552	90.2105			98.831	37.0945			98.831	16.3193
	100.224	73.362			99.499	38.2993			99.499	12.7269
	100.897	72.2364			100.167	36.2091			100.167	12.0621
	101.57	86.0135			100.835	38.2528			100.835	14.5291
	102.242	105.52			101.503	39.2601			101.503	11.0922
	102.915	84.8739			102.17	38.6046			102.17	14.9792
	103.587	68.4271			102.838	33.54			102.838	11.4221
	104.26	78.4891			103.506	23.9669			103.506	8.6051
	104.933	85.0635			104.174	20.7795			104.174	10.3515
	105.605	90.3881			104.841	28.1829			104.841	14.3989
	106.278	74.2988			105.509	29.4276			105.509	21.6587
	106.951	89.3318			106.177	31.1495			106.177	21.2217
	107.623	96.2609			106.845	29.5233			106.845	15.2421
	108.296	85.4461			107.513	24.8757			107.513	17.2016
	108.969	74.2235			108.18	29.4736			108.18	23.4456
	109.641	72.7858			108.848	34.3303			108.848	18.4692
	110.314	85.5314			109.516	31.7331			109.516	15.5566
	110.987	81.8717			110.184	30.5176			110.184	9.3505
	111.659	70.9547			110.851	31.1487			110.851	9.4143
	112.332	74.8189			111.519	32.0183			111.519	9.3752
	113.004	79.8192			112.187	32.1831			112.187	6.5676
	113.677	91.2465			112.855	35.877			112.855	14.0312
	114.35	109.465			113.523	36.8962			113.523	15.7916
	115.022	97.5798			114.19	35.0518			114.19	18.3172
	115.695	87.6511			114.858	30.7555			114.858	14.3966
	116.368	89.4288			115.526	35.3368			115.526	10.5318
	117.04	75.1752			116.194	42.7981			116.194	9.9641
	117.713	84.595			116.861	30.6978			116.861	12.7377
	118.386	96.5334			117.529	25.9871			117.529	18.8019
	119.058	107.24			118.197	20.7144			118.197	14.7604
	119.731	111.947			118.865	24.1908			118.865	14.5989
	120.404	96.9353			119.533	28.3673			119.533	12.2807
	121.076	95.7231			120.2	32.7095			120.2	16.2067
	121.749	80.2251			120.868	30.8576			120.868	18.035
	122.422	83.0319			121.536	33.6146			121.536	12.3885
	123.094	78.8281			122.204	35.4715			122.204	6.0565
	123.767	70.6293			122.871	24.6892			122.871	7.705
	124.439	92.9801			123.539	27.2501			123.539	6.6612
	125.112	84.9924			124.207	29.7985			124.207	9.7187
	125.785	91.5145			124.875	29.3592			124.875	16.9688
	126.457	78.7311			125.543	35.4664			125.543	16.375
	127.13	83.2826			126.21	33.6659			126.21	13.1599
	127.803	93.6275			126.878	34.5064			126.878	14.5344
	128.475	102.551			127.546	32.5797			127.546	15.7165
	129.148	88.0736			128.214	29.6846			128.214	15.883
	129.821	82.7177			128.881	31.3011			128.881	15.6404
	130.493	82.7778			129.549	32.407			129.549	20.5086
					130.217	38.0394			130.217	18.3333
					130.885	30.4418
					131.553	27.5781
					132.22	32.9221
					132.888	35.3259
					133.556	33.6455
					134.224	35.7222

## Sheet: Supplementary Fig. 9
9b						9c
	0.5 h	3 h	24 h				3 h	24 h
	125.86	154.12	233.9				154.12	192.66
	140.02	173.56	168.63				173.56	172.4
	129.58	133.63	284.96				133.63	159.8
	111.75	152.49	125.99				152.49	138.99
	120.45	116.66	142.99				116.66	140.91
	142.29	140.63	273				140.63	155.75
	148.54	155.32	243.5				155.32	158.75
	101.96	179.56	152.57				179.56	112.67
	136.05	132.91	197.33				132.91	143.64
	130.72	101.2	186.94				101.2	140.55
	119.79	203.44	145.6				203.44	164.7
	122.28	206.19	160.8				206.19	179.96
	120.76	175.91	215.07				175.91	148.95
	97.58	176.27	204.03				176.27	215.64
	111.11	131.19	178.3				131.19	176.1
	124.62	146.68	97.84				146.68	120.33
	118.53	120.29	167.2				120.29	143.03
	101.79	111.11	180.41				111.11	170.84
	138.23	221.03	126.56				221.03	139.84
	102.82	182.09	100.79				182.09	177.69
	106.87	160.4	139.6				160.4	139.91
	111.6	186.93	186.3				186.93	172.4
	112.9	131.28	188.38				131.28	124.46
	111.75	152.82	189.52				152.82	111.61
	114.72	152.17	225.52				152.17	170.36
	126.28	130.05	191.24				130.05	132.23
	94.75	156.2	168.63				156.2	133.72
	111.38	139.49	145.02				139.49	163.31
	91.19	149.81	199.65				149.81	104.05
	114.72	150.49	153.55				150.49	175.08
	103.09	156.03	110.6				156.03	116.46
	151.91	110.4	195.92				110.4	137.05
	116.32	157.4	260.88				157.4	143.64
	111.58	138.31	278.32				138.31	176.78
	113.31	158.54	309.77				158.54	132.15
	94.28	155.95	154.08				155.95	107.17
	114.03	133.13	107.83				133.13	172.11
	105.57	173.99	252.65				173.99	103.28
	104.14	152.43	107.51				152.43	135.78
	164.92	141.12	120.29				141.12	131.01
	118.28	104.47	150.15				104.47	130.63
	134.99	149.07	191.19				149.07	121.63
	141.12	165.97	202.67				165.97	133.93
	129.46	184.93	255.3				184.93	162.96
	131.19	141.54	196.52				141.54	141.54
	135.77	152.74	231.08				152.74	164.7
	69.6	123.69	217.58				123.69	120.33
	122.24	114.72	217.53				114.72	153.3
	143	179.9	166.22				179.9	183.01
	124.33	177.24	266.46				177.24	182.78
	121	153.74	168.38				153.74	131.3
	114.03	171.4	228.79				171.4	114.34
	136.01	158.26	257.91				158.26	115.23
	126.69	151.37	388.9				151.37	149.95
	156.84	143.14	154.7				143.14	122.79
	124.52	128.91	140.59				128.91	130.63
	111.67	212.27	206.46				212.27	171.18
	109.77	142.79	159.67				142.79	81.25
		131.79	129.14				131.79	180.31
		164.28	218.77				164.28	135.89
		137.44	117.79				137.44	116.95
		295.59	223.72				114.03	125.89
		159.64	161.36				124.38	156.73
		192.67	286.64				112.11	205.58
		148.29	226.16				142.24	141.81
		157.17	198.23				117.86	126.31
		158.03	172.87				149.15	115.9
		146.35	297.23				157.07	141.35
		180.49	167.44				135.19	175.55
		123.43	108.24				92.8	165.13
		184.66	132.44				108.43	120.82
		176.44	120.54				86.55	178.86
		156.41	132.38				147.74	187.67
		158.26	119.13				105.85	165.92
		227.54	274.67				103.09	139.84
		150.28	217.42				80.52	157.6
		102.37	218.15				116.66	128.5
		164.58	214.27				104.47	126.43
		182.52	148.57				96.2	137.53
		180.12	378.76				97.88	129.46
		110.71	404.44				149.15	103.4
		176.1	182.8				127.68	157.27
		215.11	167.41				120.19	140.11
		137.58	204.42				98.41	142.93
		139.93	322.81				104.16	154.28
		165.66	181.76				109.43	138.93
		180.56	160.39				100.62	162.21
		193.44	169.53				138.85	116.95
		198.58	186.03				128.97	125.18
		149.68	239.3				114.72	133.93
		207.32	211.87				126.06	123.48
		190.19	279.74				109.09	135.59
		154.76	150.02				110.17	160.99
		152.06	282.98				163.09	129.43
		161.86	157.06				137.44	190.57
		209.7	154.51				114.29	141.75
		212.82	215.21				123.85	203.43
		213.9	214.14				175.09	152.85
		166.25	219.63				95.12	128.09
		210.58	274.99				142.12	147.15
		150.39	240.17				90.49	157.96
		217.96	180.52				128.2	121.97
		210.74	240.96				105.39	139.06
		178.12	287.31				95.74	141.49
		156.65	218.77				108.37	108.62
		179.12	126.16				88.5	131.77
		266.81	122.74				101.35	101.9
		184.89	190.88				115.3	98.06
		167.86	159.44				91.62	134.17
		170.42	144.42				93.78	114.08
			213.85				110.33	139.47
			159.02				107.27	127.94
			183.66				89.44	137.76
			181.29				93.07	106.7
			162.96				108	133.72
			157.52				95.43	136.82
			169.32				120.29	167.29
			279.97				110.17	132.15
			207.23				119.79	108.62
			279.29				100.76	138.36
			221.12				112.11	109.4
			170.11				118.36	162.96
			274.99				129.06	139.75
			200.92				128.85	122.95
			192.43				115.3	149.7
			220.17				107.7	140.91
			178.02				121.25	120
			222.41				94.49	108.07
			166.93				104.82	120.2
			167.76				124.62	151.34
			189.31				120.84	156.73
			133.63				105.85	135.78
			158.18				115.58	128.32
			204.43				124.38	145.52
			152.36				134.26	149.67
			116.58				97.88	131.01
			251.07				126.69	176.06
			310.92				81.77	152.7
			263.99				144.87	127.06
			255				126.06	164.29
			228.95				95.97	143.76
			140.65				127.75	143.14
			301.62				108.96	126.68
			174.99				85.17	182.16
			214.51				149.4	205.42
			401.39				116	143.5
			220.07				93.07	159.61
			191.28				117.1	122.59
			239.46				116.96	151.16
			200.89				134.26	134.17
			197.7				140.63	148.23
			228.35				97.47	118.39
			191.28				89.91	174.69
			199.2				132.59	160.79
			187.93				104.35	136.82
			228.35				130.88	161.76
			261.6				122.61	193.49
			139.16				106.41	116.97
			161.4				132.93	116.41
			212.18				134.02	181.15
			165.35				131.99	155.45
			140.86				134.75	143.78
			233.55				98.68	155.45
			189.03				101.96	160.96
			239.87				86.55	130.79
			160.91				144.03	121.05
			117.6				118.11	112.25
			264.95				135.34	130.63
			149.67				123.27	161.12
			155.9				148.64	142.04
			231.15				139.22	128.09
			143.16				91.22	132.6
			191.59				108.98	115.32
			239.87				120.19	142.75
			110.64				81.77	141.77
			157.86				94.54	190.1
			179.78				113.33	175.02
			207.45				120.19	123.27
			117.6				101.57	179.49
			224.71				123.21	124.94
			237.13				118.97	173.95
			245.68				112.3	146.86
			160.6				112.17	189.4
			126.62				106.85	174.34
			139.16				101.76	138.05
			253.94				83.3	143.97
			214.55				98.43	184.62
			133.48				104.54	156.19
			120.35				96.4	146.73
			155.84				126.33	157.6
			86.49				145.11	143.76
			221.15				123.43	173.36
			207.78				127.97	146.73
			224.85				111.38	123.76
			195.38				97.8	122.85
			123.84				111.47	154.81
			120.27				105.85	190.73
			213.16				143.64	155.45
			167.68				102.75	199.1
			222.9				132.91	163.5
			121.01				113.31	109.47
			138.37				153.25	126.31
			195.38				82.7	155.96
			244.62				133.8	132.51
			239.87				139.22	133.5
			138.37				113.42	148.4
			189.4				144.56	151.8
			167.2				101.2	162.72
			253.55				121.25	147.86
			211.62				83.86	146.18
			179.56				118.59	189.43
			107.09				88.47	160.37
			139.8				100.39	167.34
			133.93				102.44	112.41
			176.21				117.1	186.89
			129.87				121.82	118.47
			171.36				81.38	129.87
			148.67				111.11	135.79
			184.79				99.11	109.01
			139.16				83.5	186.27
			222.76				150.98	114.04
			153.79				115.3	131.24
			158.61				73.6	161.96
			161.34				142.79	116.52
			159.67				116.28	147.81
			225.42				128.22	165.72
			200.2				111.84	171.51
			142.05				116	241.65
			272.55				114.29	145.09
			98.9				76.37	207.78
			273.03				100.69	136.07
			218.44				94.54	135.89
			145.02				116.28	147.02
			129.18				97.4	145.76
			115.81				119.36	144
			183.12				114.4	129.02
			213.81				132.53	148.9
			190.29				118.3	156.65
			230.12				103.9	169.48
			247.41				114.4	129.77
			231.11				125.88	132.23
			169.32				164.4	107.82
			203.98				160.4	142.44
			112.77				101.96	162.21
			229.3				118.47	116.84
			173.32				117.34	131.77
			201.68				111.38	124.46
			178.23				126.82	157.87
			180.88				85.09	157.87
			163.12				95.87	160.99
			265.55				151.18	141.17
			372.14				140.72	148.23
			224.01				127.68	142.18
			177.39				102.75	170.13
			205.96				155.63	143.64
			260.19				100.79	163.82
			176.21				103.9	124.78
			291.99				100	143.59
			192.16				127.27	168.05
			175.48				108.37	150.07
			311.33				111.47	157.96
			419.39				118.28	185.48
			248.57				69.03	180.36
			207.98				123.97	155.88
			273.5				73.37	147.47
			267.41				100.42	153.11
			312.22				109.77	163.5
							80.8
							56.79
							74.7
							78.82
							109.45
							103.76
							94.33
							80.8
							100.1
							85.37
							121.25
							142.12
							133.35
							136.79
							102.44
							81.98
							84.62
							77.62
							104.89
							119.67

## Sheet: Supplementary Fig. 10
10a							10b
	Calcification time (day)	n(Ca2+) (μmol)	error bar					ALP concentration (mg/mL)	n(Ca2+) (μmol)	error bar
	1	24.4199	0.11037					1	22.7552	0.63122
	2	28.8141	0.75347					2	53.3954	2.55799
	3	27.6655	3.73167					3	68.5659	3.8633
								4	59.087	0.00138
								5	50.8556	1.85405

## Sheet: Supplementary Fig. 11
11a					11b
	Temperature (°C)	Weight percentage (%)				Calcification time (day)	organic	error bar	inorganic	error bar	Si	error bar	CaP	error bar			ALP concentration (mg/mL)	organic	error bar	inorganic	error bar	Si	error bar	CaP	error bar
	26.192	100				0.5	27.36	1.4	64.01	0.76	42.41	0.64	21.61	0.49			2	26.24	1.01	64.71	0.84	40.67	1.57	24.05	2.41
	26.189	100.024				1	26.24	2.41	64.71	1.57	40.67	0.84	24.05	1.01			5	16.24	0.32	73.44	0.48	25.17	0.49	47.95	0.98
	26.196	100.075				2	25.33	2.53	64.71	1.72	39.26	0.84	25.45	1.1			10	11.28	0.26	77.59	0.06	17.48	0.41	60.11	0.42
	26.195	100.086				3	26.38	1.26	62.03	0.57	40.88	1.84	21.14	0.37			20	12.23	0.1	75.3	1.75	18.96	0.16	56.34	1.91
	26.194	100.048
	26.196	100.081
	26.189	100
	26.18	100.057
	26.19	100
	26.194	100.075
	26.192	100.027
	26.19	100
	26.186	100
	26.174	100
	26.171	100.024
	26.178	100.024
	26.178	100.024
	26.169	100
	26.186	100
	26.18	100.035
	26.2	100.062
	26.18	100.039
	26.178	100.038
	26.178	100.039
	26.172	100.037
	26.178	100.037
	26.17	100.039
	26.181	100.037
	26.184	100.037
	26.175	100.032
	26.156	100.024
	26.169	100.024
	26.17	100
	26.173	100.072
	26.17	100
	26.168	100
	26.154	100.024
	26.164	100.024
	26.174	100.039
	26.167	100.035
	26.177	100.035
	26.176	100.039
	26.162	100.035
	26.155	100.035
	26.165	100
	26.176	100.039
	26.173	100.035
	26.164	100.024
	26.164	100.024
	26.15	100.024
	26.159	100.032
	26.154	100.032
	26.148	100
	26.165	100
	26.151	100.039
	26.168	100.024
	26.169	100.037
	26.17	100.014
	26.159	100.014
	26.171	100.035
	26.16	100.039
	26.163	100.035
	26.168	100.039
	26.163	100.039
	26.172	100.037
	26.177	100.039
	26.194	100.063
	26.185	100.039
	26.185	100.037
	26.179	100.039
	26.183	100.035
	26.189	100.039
	26.184	100.016
	26.182	100.037
	26.201	100.037
	26.227	100.037
	26.21	100.013
	26.221	100.036
	26.23	99.9994
	26.212	100.001
	26.223	100.014
	26.223	99.9991
	26.226	99.9986
	26.229	99.9994
	26.235	99.9955
	26.227	99.9991
	26.235	99.9938
	26.259	99.9929
	26.258	99.9929
	26.266	99.9921
	26.266	99.9905
	26.277	99.9898
	26.256	99.9905
	26.276	99.9902
	26.282	99.9886
	26.293	99.987
	26.293	99.9867
	26.303	99.9868
	26.291	99.9862
	26.297	99.987
	26.299	99.9847
	26.308	99.9837
	26.306	99.9833
	26.314	99.9832
	26.327	99.9837
	26.327	99.9813
	26.323	99.9816
	26.352	99.9808
	26.338	99.9798
	26.347	99.9795
	26.353	99.9788
	26.366	99.9785
	26.365	99.9775
	26.369	99.9768
	26.369	99.9762
	26.359	99.9768
	26.383	99.9757
	26.381	99.9747
	26.395	99.9752
	26.404	99.9746
	26.41	99.9737
	26.407	99.9728
	26.378	99.9732
	26.399	99.973
	26.417	99.9703
	26.407	99.9716
	26.416	99.9701
	26.409	99.9708
	26.438	99.9691
	26.439	99.9685
	26.429	99.9688
	26.431	99.9677
	26.44	99.967
	26.455	99.9665
	26.466	99.9654
	26.471	99.9649
	26.488	99.9644
	26.486	99.9647
	26.494	99.9632
	26.5	99.9629
	26.51	99.9624
	26.523	99.9619
	26.517	99.9619
	26.54	99.9614
	26.544	99.9598
	26.544	99.987
	26.544	99.9594
	26.541	99.9921
	26.57	99.9583
	26.579	99.9578
	26.585	99.9572
	26.586	99.9895
	26.605	99.8833
	26.6	99.884
	26.621	99.8803
	26.635	99.8791
	26.62	99.8789
	26.649	99.8813
	26.661	99.8797
	26.659	99.8776
	26.675	99.8794
	26.689	99.8778
	26.693	99.867
	26.701	99.8659
	26.715	99.8662
	26.721	99.8625
	26.704	99.8619
	26.728	99.861
	26.731	99.863
	26.75	99.8585
	26.754	99.8536
	26.763	99.8532
	26.793	99.852
	26.754	99.8524
	26.786	99.847
	26.795	99.8452
	26.804	99.8443
	26.818	99.847
	26.822	99.8383
	26.821	99.8378
	26.838	99.8342
	26.844	99.8322
	26.88	99.8323
	26.875	99.8318
	26.882	99.8303
	26.92	99.8293
	26.903	99.8287
	26.936	99.8272
	26.935	99.8256
	26.942	99.8156
	26.956	99.824
	26.981	99.8135
	26.978	99.8098
	26.992	99.8072
	27.003	99.812
	27.031	99.8092
	27.038	99.8006
	27.048	99.7989
	27.066	99.7988
	27.075	99.7954
	27.083	99.7928
	27.094	99.7908
	27.111	99.7888
	27.119	99.7896
	27.142	99.7867
	27.148	99.783
	27.168	99.7811
	27.179	99.7792
	27.195	99.7785
	27.189	99.7777
	27.207	99.7738
	27.231	99.7721
	27.242	99.7719
	27.26	99.771
	27.268	99.767
	27.287	99.7661
	27.293	99.768
	27.302	99.7666
	27.325	99.7608
	27.341	99.7593
	27.349	99.7579
	27.372	99.7576
	27.379	99.7545
	27.399	99.7542
	27.405	99.7524
	27.419	99.7506
	27.435	99.7498
	27.449	99.7501
	27.441	99.748
	27.438	99.7471
	27.473	99.745
	27.481	99.7439
	27.49	99.7436
	27.516	99.7416
	27.539	99.7409
	27.546	99.7394
	27.571	99.7383
	27.583	99.7373
	27.622	99.7362
	27.633	99.7358
	27.665	99.7336
	27.659	99.7332
	27.704	99.7318
	27.691	99.731
	27.707	99.7296
	27.732	99.7285
	27.742	99.7273
	27.768	99.7262
	27.773	99.725
	27.797	99.7238
	27.828	99.7225
	27.841	99.7213
	27.867	99.72
	27.89	99.7187
	27.9	99.7179
	27.9	99.7169
	27.925	99.7146
	27.944	99.7127
	27.959	99.7117
	27.988	99.7108
	28.008	99.7087
	28.031	99.7071
	28.032	99.7055
	28.061	99.7039
	28.076	99.7022
	28.089	99.7005
	28.117	99.6988
	28.123	99.6977
	28.144	99.6959
	28.15	99.6935
	28.17	99.6917
	28.21	99.6898
	28.226	99.6879
	28.25	99.686
	28.271	99.6841
	28.284	99.6822
	28.299	99.6803
	28.319	99.679
	28.326	99.6777
	28.347	99.6744
	28.364	99.6724
	28.397	99.6704
	28.426	99.6692
	28.437	99.6665
	28.438	99.6645
	28.49	99.6625
	28.494	99.6606
	28.532	99.6593
	28.555	99.6566
	28.575	99.6547
	28.573	99.6533
	28.605	99.6509
	28.645	99.649
	28.663	99.6472
	28.688	99.6453
	28.699	99.6435
	28.72	99.6424
	28.726	99.6399
	28.752	99.6376
	28.759	99.6365
	28.773	99.6354
	28.812	99.6331
	28.835	99.6321
	28.855	99.6311
	28.861	99.6283
	28.884	99.6273
	28.929	99.6252
	28.953	99.6237
	28.986	99.6227
	28.998	99.6207
	29.03	99.6193
	29.045	99.6179
	29.08	99.6165
	29.096	99.6156
	29.111	99.6138
	29.143	99.6125
	29.175	99.6111
	29.196	99.6099
	29.216	99.6086
	29.243	99.6073
	29.264	99.6061
	29.292	99.6049
	29.328	99.6037
	29.356	99.6025
	29.382	99.6012
	29.418	99.6001
	29.423	99.5989
	29.451	99.5977
	29.488	99.597
	29.503	99.5954
	29.53	99.5942
	29.55	99.5931
	29.598	99.5919
	29.628	99.5907
	29.622	99.59
	29.666	99.5884
	29.696	99.5873
	29.719	99.5862
	29.746	99.585
	29.774	99.5838
	29.798	99.5827
	29.829	99.5816
	29.854	99.5804
	29.869	99.5793
	29.889	99.5781
	29.939	99.577
	29.96	99.5758
	29.989	99.5747
	30.027	99.5736
	30.046	99.5724
	30.07	99.5713
	30.13	99.5702
	30.112	99.5695
	30.164	99.568
	30.195	99.5669
	30.222	99.5667
	30.252	99.5647
	30.282	99.5637
	30.309	99.5626
	30.332	99.5616
	30.381	99.5606
	30.402	99.5595
	30.416	99.5585
	30.46	99.5576
	30.496	99.5566
	30.527	99.5556
	30.547	99.5547
	30.57	99.5538
	30.612	99.5529
	30.646	99.552
	30.667	99.5511
	30.725	99.5503
	30.738	99.5494
	30.773	99.5486
	30.804	99.5478
	30.825	99.547
	30.87	99.5462
	30.9	99.5454
	30.936	99.5447
	30.95	99.5439
	30.996	99.5431
	31.029	99.5424
	31.065	99.5417
	31.082	99.5409
	31.115	99.5402
	31.157	99.5395
	31.185	99.5387
	31.218	99.538
	31.256	99.5372
	31.292	99.5365
	31.327	99.5357
	31.363	99.535
	31.383	99.5342
	31.419	99.5334
	31.464	99.5326
	31.499	99.5318
	31.541	99.531
	31.554	99.5302
	31.608	99.5293
	31.641	99.5284
	31.674	99.5275
	31.702	99.5266
	31.753	99.5256
	31.774	99.5247
	31.793	99.524
	31.844	99.5227
	31.888	99.5216
	31.896	99.5206
	31.953	99.5195
	31.985	99.5184
	32.016	99.5173
	32.048	99.5161
	32.091	99.5149
	32.134	99.5138
	32.176	99.5125
	32.208	99.5113
	32.232	99.5101
	32.268	99.5088
	32.327	99.5075
	32.36	99.5062
	32.393	99.5049
	32.423	99.5036
	32.479	99.5022
	32.511	99.5009
	32.556	99.4995
	32.588	99.4982
	32.608	99.4968
	32.651	99.4955
	32.686	99.4941
	32.715	99.4928
	32.768	99.4914
	32.791	99.4901
	32.832	99.4888
	32.878	99.4874
	32.914	99.4861
	32.942	99.4849
	33	99.4836
	33.035	99.4823
	33.07	99.4811
	33.106	99.4799
	33.163	99.4787
	33.203	99.4775
	33.221	99.4763
	33.28	99.4752
	33.321	99.4741
	33.377	99.4731
	33.41	99.472
	33.455	99.471
	33.477	99.47
	33.524	99.4691
	33.565	99.4681
	33.632	99.4673
	33.636	99.4664
	33.706	99.4656
	33.729	99.4648
	33.79	99.464
	33.817	99.4633
	33.858	99.4625
	33.918	99.4619
	33.95	99.4612
	33.982	99.4606
	34.032	99.46
	34.061	99.4594
	34.136	99.4588
	34.175	99.4583
	34.212	99.4578
	34.253	99.4573
	34.286	99.4569
	34.344	99.4564
	34.387	99.456
	34.411	99.4556
	34.469	99.4552
	34.515	99.4548
	34.564	99.4544
	34.602	99.454
	34.641	99.4537
	34.674	99.4533
	34.718	99.453
	34.775	99.4527
	34.823	99.4523
	34.871	99.452
	34.909	99.4516
	34.951	99.4513
	35.01	99.451
	35.067	99.4506
	35.101	99.4503
	35.145	99.4499
	35.193	99.4495
	35.242	99.4492
	35.295	99.4488
	35.336	99.4484
	35.385	99.448
	35.422	99.4476
	35.472	99.4472
	35.523	99.4467
	35.581	99.4463
	35.618	99.4458
	35.656	99.4453
	35.697	99.4448
	35.752	99.4443
	35.805	99.4438
	35.858	99.4432
	35.913	99.4427
	35.95	99.4421
	35.997	99.4415
	36.046	99.4409
	36.106	99.4402
	36.16	99.4396
	36.204	99.4389
	36.254	99.4382
	36.293	99.4375
	36.338	99.4368
	36.375	99.4361
	36.449	99.4353
	36.486	99.4345
	36.537	99.4337
	36.599	99.4329
	36.661	99.4321
	36.704	99.4313
	36.747	99.4304
	36.788	99.4295
	36.842	99.4286
	36.895	99.4277
	36.945	99.4268
	36.983	99.4259
	37.053	99.425
	37.102	99.424
	37.156	99.4231
	37.199	99.4221
	37.263	99.4211
	37.293	99.4201
	37.366	99.4191
	37.4	99.4181
	37.456	99.4171
	37.523	99.416
	37.587	99.415
	37.626	99.414
	37.692	99.4129
	37.722	99.4119
	37.774	99.4108
	37.835	99.4098
	37.882	99.4087
	37.936	99.4077
	37.974	99.4066
	38.049	99.4055
	38.105	99.4045
	38.155	99.4034
	38.218	99.4024
	38.259	99.4013
	38.325	99.4002
	38.37	99.3992
	38.433	99.3982
	38.49	99.3971
	38.54	99.3961
	38.602	99.395
	38.635	99.394
	38.7	99.3929
	38.757	99.3919
	38.805	99.3909
	38.877	99.3898
	38.924	99.3888
	38.978	99.3878
	39.019	99.3867
	39.092	99.3857
	39.145	99.3847
	39.203	99.3837
	39.259	99.3826
	39.338	99.3816
	39.395	99.3806
	39.446	99.3795
	39.51	99.3785
	39.553	99.3774
	39.615	99.3764
	39.671	99.3753
	39.69	99.3743
	39.779	99.3732
	39.833	99.3721
	39.885	99.371
	39.936	99.37
	39.996	99.3688
	40.065	99.3677
	40.104	99.3666
	40.171	99.3655
	40.228	99.3643
	40.295	99.3631
	40.34	99.3619
	40.407	99.3608
	40.464	99.3595
	40.528	99.3583
	40.572	99.3571
	40.637	99.3558
	40.698	99.3546
	40.753	99.3533
	40.836	99.352
	40.883	99.3506
	40.938	99.3493
	41.01	99.348
	41.051	99.3466
	41.118	99.3452
	41.187	99.3438
	41.253	99.3424
	41.313	99.341
	41.37	99.3396
	41.432	99.3381
	41.501	99.3366
	41.563	99.3352
	41.604	99.3337
	41.681	99.3322
	41.731	99.3307
	41.796	99.3292
	41.852	99.3277
	41.922	99.3261
	41.977	99.3246
	42.054	99.323
	42.106	99.3215
	42.167	99.32
	42.213	99.3184
	42.294	99.3169
	42.339	99.3153
	42.395	99.3137
	42.451	99.3122
	42.519	99.3106
	42.566	99.309
	42.637	99.3075
	42.699	99.3059
	42.765	99.3043
	42.825	99.3028
	42.893	99.3012
	42.959	99.2996
	43.016	99.2981
	43.084	99.2965
	43.153	99.295
	43.207	99.2934
	43.283	99.2918
	43.336	99.2903
	43.387	99.2887
	43.46	99.2871
	43.527	99.2856
	43.59	99.284
	43.657	99.2824
	43.724	99.2808
	43.79	99.2792
	43.86	99.2776
	43.919	99.276
	43.978	99.2744
	44.053	99.2728
	44.109	99.2712
	44.194	99.2696
	44.262	99.2679
	44.326	99.2663
	44.391	99.2646
	44.426	99.2629
	44.492	99.2612
	44.555	99.2595
	44.623	99.2578
	44.691	99.2561
	44.764	99.2543
	44.818	99.2525
	44.893	99.2507
	44.944	99.2489
	45.022	99.247
	45.088	99.2452
	45.144	99.2433
	45.215	99.2414
	45.289	99.2394
	45.351	99.2375
	45.415	99.2355
	45.487	99.2335
	45.55	99.2314
	45.623	99.2294
	45.686	99.2273
	45.745	99.2251
	45.815	99.223
	45.888	99.2208
	45.949	99.2187
	46.027	99.2164
	46.097	99.2142
	46.165	99.2119
	46.213	99.2096
	46.294	99.2073
	46.363	99.205
	46.427	99.2027
	46.499	99.2003
	46.571	99.1979
	46.631	99.1955
	46.712	99.193
	46.775	99.1906
	46.839	99.1881
	46.905	99.1856
	46.98	99.1831
	47.045	99.1806
	47.119	99.178
	47.185	99.1755
	47.252	99.1729
	47.342	99.1703
	47.379	99.1677
	47.473	99.1651
	47.524	99.1625
	47.603	99.1599
	47.674	99.1572
	47.749	99.1546
	47.794	99.1519
	47.876	99.1492
	47.954	99.1465
	48.013	99.1438
	48.078	99.1411
	48.159	99.1384
	48.239	99.1356
	48.3	99.1329
	48.365	99.1301
	48.426	99.1274
	48.506	99.1246
	48.576	99.1218
	48.661	99.119
	48.726	99.1161
	48.792	99.1133
	48.849	99.1105
	48.937	99.1076
	49.012	99.1047
	49.064	99.1018
	49.142	99.0989
	49.223	99.096
	49.294	99.0931
	49.361	99.0901
	49.429	99.0871
	49.492	99.0841
	49.565	99.0811
	49.643	99.0781
	49.722	99.075
	49.767	99.072
	49.854	99.0689
	49.919	99.0658
	50.004	99.0627
	50.079	99.0595
	50.142	99.0563
	50.223	99.0532
	50.287	99.0499
	50.362	99.0467
	50.436	99.0435
	50.515	99.0402
	50.582	99.0369
	50.661	99.0336
	50.732	99.0303
	50.787	99.0269
	50.87	99.0236
	50.949	99.0202
	51.031	99.0168
	51.093	99.0133
	51.167	99.0099
	51.24	99.0064
	51.323	99.0029
	51.4	98.9994
	51.461	98.9959
	51.534	98.9923
	51.606	98.9888
	51.688	98.9852
	51.758	98.9816
	51.855	98.978
	51.931	98.9743
	51.983	98.9707
	52.075	98.967
	52.15	98.9633
	52.209	98.9596
	52.286	98.9558
	52.365	98.9521
	52.438	98.9483
	52.525	98.9445
	52.599	98.9407
	52.665	98.9369
	52.729	98.933
	52.82	98.9292
	52.882	98.9253
	52.964	98.9214
	53.037	98.9175
	53.11	98.9136
	53.192	98.9097
	53.28	98.9057
	53.342	98.9018
	53.423	98.8978
	53.494	98.8938
	53.569	98.8898
	53.65	98.8858
	53.713	98.8818
	53.79	98.8778
	53.875	98.8737
	53.948	98.8697
	54.017	98.8657
	54.1	98.8616
	54.171	98.8575
	54.253	98.8535
	54.34	98.8494
	54.399	98.8453
	54.477	98.8413
	54.555	98.8372
	54.645	98.8332
	54.711	98.8291
	54.783	98.825
	54.868	98.821
	54.934	98.817
	55.001	98.8129
	55.074	98.8089
	55.163	98.8049
	55.222	98.8008
	55.312	98.7968
	55.381	98.7928
	55.465	98.7889
	55.526	98.7849
	55.583	98.7809
	55.695	98.777
	55.764	98.773
	55.837	98.7691
	55.918	98.7651
	55.982	98.7612
	56.072	98.7573
	56.147	98.7533
	56.227	98.7494
	56.288	98.7455
	56.391	98.7416
	56.471	98.7377
	56.537	98.7337
	56.604	98.7298
	56.696	98.7258
	56.775	98.7219
	56.858	98.7179
	56.928	98.7139
	57.009	98.7099
	57.077	98.7058
	57.152	98.7018
	57.247	98.6977
	57.325	98.6936
	57.393	98.6894
	57.471	98.6852
	57.546	98.681
	57.633	98.6767
	57.713	98.6724
	57.788	98.668
	57.859	98.6636
	57.934	98.6591
	58.009	98.6546
	58.104	98.65
	58.173	98.6454
	58.256	98.6407
	58.325	98.6359
	58.423	98.6312
	58.505	98.6263
	58.576	98.6214
	58.665	98.6164
	58.732	98.6113
	58.807	98.6062
	58.903	98.601
	58.971	98.5958
	59.041	98.5905
	59.127	98.5852
	59.217	98.5798
	59.309	98.5743
	59.363	98.5689
	59.445	98.5633
	59.528	98.5577
	59.609	98.5521
	59.678	98.5464
	59.757	98.5407
	59.837	98.535
	59.927	98.5292
	60.014	98.5234
	60.087	98.5176
	60.174	98.5118
	60.234	98.5059
	60.33	98.5001
	60.415	98.4942
	60.479	98.4884
	60.575	98.4825
	60.65	98.4766
	60.728	98.4708
	60.799	98.4649
	60.876	98.4591
	60.967	98.4533
	61.05	98.4475
	61.136	98.4417
	61.199	98.436
	61.283	98.4302
	61.379	98.4245
	61.459	98.4189
	61.536	98.4132
	61.617	98.4076
	61.682	98.4021
	61.772	98.3965
	61.845	98.391
	61.943	98.3856
	62.002	98.3802
	62.09	98.3748
	62.182	98.3694
	62.271	98.3641
	62.333	98.3589
	62.4	98.3536
	62.493	98.3484
	62.592	98.3432
	62.673	98.3381
	62.757	98.333
	62.831	98.3279
	62.903	98.3228
	62.994	98.3178
	63.082	98.3128
	63.157	98.3078
	63.23	98.3028
	63.3	98.2978
	63.402	98.2928
	63.474	98.2879
	63.551	98.2829
	63.642	98.278
	63.722	98.273
	63.807	98.268
	63.875	98.2631
	63.968	98.2581
	64.044	98.2531
	64.129	98.2481
	64.207	98.2431
	64.303	98.238
	64.384	98.233
	64.469	98.2279
	64.546	98.2228
	64.627	98.2176
	64.72	98.2124
	64.795	98.2072
	64.881	98.202
	64.96	98.1967
	65.039	98.1914
	65.124	98.186
	65.207	98.1806
	65.298	98.1752
	65.359	98.1697
	65.449	98.1642
	65.528	98.1587
	65.627	98.1531
	65.707	98.1474
	65.786	98.1417
	65.868	98.136
	65.959	98.1302
	66.027	98.1244
	66.124	98.1186
	66.195	98.1127
	66.272	98.1067
	66.366	98.1007
	66.439	98.0947
	66.522	98.0887
	66.6	98.0825
	66.701	98.0764
	66.774	98.0702
	66.862	98.064
	66.933	98.0578
	67.032	98.0515
	67.115	98.0452
	67.194	98.0388
	67.271	98.0324
	67.354	98.026
	67.431	98.0195
	67.521	98.0131
	67.597	98.0066
	67.688	98
	67.754	97.9935
	67.846	97.9869
	67.924	97.9803
	68.013	97.9737
	68.094	97.967
	68.176	97.9603
	68.265	97.9536
	68.348	97.9469
	68.431	97.9402
	68.526	97.9334
	68.602	97.9266
	68.704	97.9198
	68.799	97.913
	68.867	97.9061
	68.95	97.8993
	69.033	97.8924
	69.114	97.8855
	69.184	97.8786
	69.265	97.8717
	69.358	97.8648
	69.434	97.8578
	69.518	97.8508
	69.599	97.8438
	69.683	97.8368
	69.762	97.8298
	69.855	97.8228
	69.918	97.8157
	70.012	97.8087
	70.097	97.8016
	70.184	97.7945
	70.248	97.7873
	70.349	97.7802
	70.436	97.773
	70.519	97.7659
	70.602	97.7587
	70.675	97.7515
	70.765	97.7442
	70.866	97.737
	70.939	97.7297
	71.02	97.7224
	71.098	97.7151
	71.175	97.7078
	71.271	97.7005
	71.356	97.6931
	71.428	97.6857
	71.505	97.6783
	71.613	97.6709
	71.696	97.6634
	71.781	97.656
	71.858	97.6485
	71.947	97.6409
	72.02	97.6334
	72.102	97.6258
	72.175	97.6182
	72.276	97.6106
	72.361	97.6029
	72.442	97.5952
	72.534	97.5875
	72.616	97.5798
	72.709	97.572
	72.779	97.5642
	72.871	97.5563
	72.96	97.5484
	73.038	97.5405
	73.126	97.5326
	73.215	97.5246
	73.284	97.5166
	73.361	97.5085
	73.449	97.5005
	73.528	97.4923
	73.611	97.4842
	73.692	97.476
	73.79	97.4678
	73.873	97.4595
	73.962	97.4512
	74.04	97.4429
	74.134	97.4346
	74.218	97.4262
	74.298	97.4178
	74.366	97.4093
	74.455	97.4009
	74.542	97.3924
	74.628	97.3839
	74.729	97.3753
	74.799	97.3668
	74.878	97.3582
	74.979	97.3496
	75.046	97.341
	75.128	97.3324
	75.215	97.3237
	75.277	97.3151
	75.363	97.3065
	75.451	97.2978
	75.549	97.2892
	75.627	97.2806
	75.708	97.2719
	75.781	97.2633
	75.885	97.2547
	75.956	97.2462
	76.043	97.2376
	76.126	97.2291
	76.218	97.2206
	76.302	97.2121
	76.39	97.2036
	76.476	97.1952
	76.546	97.1868
	76.63	97.1785
	76.725	97.1702
	76.799	97.162
	76.897	97.1538
	76.974	97.1456
	77.057	97.1375
	77.145	97.1294
	77.226	97.1214
	77.32	97.1134
	77.395	97.1055
	77.459	97.0976
	77.569	97.0898
	77.645	97.0821
	77.728	97.0743
	77.821	97.0667
	77.912	97.0591
	77.976	97.0515
	78.077	97.0439
	78.156	97.0365
	78.234	97.029
	78.302	97.0216
	78.402	97.0143
	78.486	97.0069
	78.572	96.9996
	78.647	96.9924
	78.732	96.9851
	78.821	96.9779
	78.898	96.9707
	78.997	96.9635
	79.081	96.9564
	79.171	96.9492
	79.247	96.9421
	79.343	96.9349
	79.419	96.9278
	79.506	96.9207
	79.579	96.9135
	79.683	96.9064
	79.762	96.8993
	79.838	96.8921
	79.917	96.885
	80.002	96.8778
	80.087	96.8706
	80.178	96.8634
	80.268	96.8561
	80.351	96.8489
	80.437	96.8416
	80.511	96.8343
	80.601	96.827
	80.697	96.8196
	80.779	96.8122
	80.857	96.8048
	80.951	96.7974
	81.034	96.7899
	81.107	96.7824
	81.193	96.7749
	81.274	96.7673
	81.353	96.7597
	81.45	96.752
	81.536	96.7444
	81.614	96.7367
	81.703	96.7289
	81.78	96.7212
	81.861	96.7134
	81.956	96.7055
	82.034	96.6976
	82.13	96.6898
	82.195	96.6818
	82.31	96.6739
	82.376	96.6659
	82.454	96.6579
	82.537	96.6498
	82.625	96.6418
	82.704	96.6337
	82.785	96.6256
	82.869	96.6175
	82.965	96.6093
	83.053	96.6011
	83.132	96.5929
	83.215	96.5847
	83.298	96.5765
	83.393	96.5682
	83.472	96.56
	83.551	96.5517
	83.647	96.5434
	83.722	96.5351
	83.818	96.5268
	83.907	96.5185
	83.986	96.5101
	84.08	96.5018
	84.156	96.4935
	84.25	96.4851
	84.331	96.4768
	84.411	96.4684
	84.495	96.4601
	84.575	96.4517
	84.674	96.4434
	84.741	96.4351
	84.838	96.4267
	84.913	96.4184
	85.032	96.4101
	85.111	96.4018
	85.192	96.3935
	85.273	96.3852
	85.369	96.3769
	85.457	96.3687
	85.531	96.3604
	85.619	96.3522
	85.685	96.344
	85.779	96.3358
	85.863	96.3276
	85.953	96.3195
	86.025	96.3114
	86.125	96.3033
	86.209	96.2952
	86.295	96.2871
	86.366	96.2791
	86.457	96.271
	86.556	96.2631
	86.646	96.2551
	86.725	96.2471
	86.822	96.2392
	86.901	96.2314
	86.991	96.2235
	87.058	96.2156
	87.149	96.2078
	87.242	96.2001
	87.322	96.1923
	87.402	96.1846
	87.483	96.1769
	87.566	96.1693
	87.654	96.1616
	87.749	96.154
	87.82	96.1464
	87.917	96.1389
	87.99	96.1313
	88.086	96.1238
	88.158	96.1164
	88.231	96.1089
	88.311	96.1015
	88.396	96.0941
	88.491	96.0867
	88.577	96.0794
	88.663	96.072
	88.755	96.0647
	88.83	96.0574
	88.919	96.0502
	89.002	96.0429
	89.081	96.0357
	89.171	96.0285
	89.271	96.0213
	89.351	96.0141
	89.419	96.0069
	89.517	95.9998
	89.596	95.9926
	89.691	95.9855
	89.768	95.9784
	89.862	95.9713
	89.945	95.9642
	90.022	95.9571
	90.104	95.95
	90.202	95.9429
	90.28	95.9358
	90.357	95.9287
	90.449	95.9216
	90.53	95.9146
	90.615	95.9075
	90.701	95.9004
	90.787	95.8933
	90.868	95.8862
	90.958	95.8791
	91.045	95.872
	91.135	95.8649
	91.214	95.8578
	91.3	95.8506
	91.393	95.8435
	91.473	95.8363
	91.547	95.8292
	91.636	95.822
	91.721	95.8148
	91.808	95.8076
	91.891	95.8004
	91.973	95.7932
	92.07	95.7859
	92.151	95.7787
	92.232	95.7714
	92.318	95.7641
	92.409	95.7568
	92.498	95.7495
	92.585	95.7421
	92.662	95.7348
	92.77	95.7274
	92.855	95.72
	92.927	95.7126
	93.009	95.7052
	93.097	95.6977
	93.188	95.6903
	93.268	95.6828
	93.35	95.6753
	93.426	95.6679
	93.519	95.6603
	93.605	95.6528
	93.693	95.6453
	93.777	95.6377
	93.858	95.6302
	93.94	95.6226
	94.025	95.6151
	94.114	95.6075
	94.188	95.5999
	94.293	95.5923
	94.373	95.5847
	94.468	95.5771
	94.531	95.5694
	94.624	95.5618
	94.711	95.5542
	94.79	95.5466
	94.889	95.5389
	94.962	95.5313
	95.06	95.5237
	95.144	95.516
	95.234	95.5084
	95.322	95.5007
	95.384	95.4931
	95.472	95.4855
	95.557	95.4778
	95.643	95.4702
	95.738	95.4626
	95.811	95.4549
	95.895	95.4473
	95.991	95.4397
	96.066	95.4321
	96.139	95.4245
	96.233	95.4169
	96.325	95.4093
	96.388	95.4018
	96.472	95.3942
	96.555	95.3866
	96.641	95.3791
	96.73	95.3715
	96.82	95.364
	96.902	95.3565
	96.974	95.349
	97.062	95.3415
	97.159	95.334
	97.235	95.3265
	97.318	95.319
	97.41	95.3116
	97.485	95.3041
	97.575	95.2967
	97.656	95.2893
	97.748	95.2819
	97.832	95.2745
	97.91	95.2671
	98	95.2597
	98.076	95.2524
	98.167	95.245
	98.236	95.2377
	98.339	95.2304
	98.422	95.2231
	98.497	95.2158
	98.579	95.2085
	98.669	95.2012
	98.765	95.194
	98.834	95.1867
	98.935	95.1795
	99.014	95.1723
	99.085	95.1651
	99.177	95.1579
	99.263	95.1507
	99.346	95.1436
	99.436	95.1364
	99.517	95.1293
	99.608	95.1222
	99.682	95.115
	99.769	95.1079
	99.851	95.1008
	99.934	95.0938
	100.012	95.0867
	100.101	95.0796
	100.184	95.0726
	100.265	95.0655
	100.355	95.0585
	100.447	95.0515
	100.517	95.0444
	100.611	95.0374
	100.683	95.0304
	100.768	95.0235
	100.85	95.0165
	100.93	95.0095
	101.017	95.0025
	101.106	94.9956
	101.194	94.9887
	101.281	94.9817
	101.367	94.9748
	101.446	94.9679
	101.52	94.961
	101.61	94.9541
	101.706	94.9472
	101.776	94.9403
	101.877	94.9335
	101.953	94.9267
	102.028	94.9198
	102.111	94.913
	102.199	94.9062
	102.281	94.8995
	102.362	94.8927
	102.448	94.8859
	102.541	94.8792
	102.621	94.8725
	102.704	94.8658
	102.778	94.8591
	102.868	94.8525
	102.949	94.8459
	103.038	94.8393
	103.119	94.8327
	103.193	94.8261
	103.277	94.8196
	103.369	94.8131
	103.454	94.8066
	103.53	94.8001
	103.616	94.7936
	103.695	94.7872
	103.795	94.7808
	103.883	94.7745
	103.954	94.7681
	104.039	94.7618
	104.124	94.7555
	104.202	94.7492
	104.281	94.743
	104.37	94.7367
	104.453	94.7305
	104.538	94.7244
	104.621	94.7182
	104.696	94.7121
	104.777	94.7059
	104.86	94.6998
	104.955	94.6937
	105.034	94.6877
	105.117	94.6816
	105.203	94.6756
	105.283	94.6696
	105.376	94.6636
	105.447	94.6576
	105.539	94.6517
	105.596	94.6457
	105.695	94.6398
	105.781	94.6338
	105.859	94.6279
	105.933	94.622
	106.015	94.6161
	106.103	94.6103
	106.179	94.6044
	106.266	94.5986
	106.355	94.5927
	106.427	94.5869
	106.524	94.5811
	106.605	94.5752
	106.684	94.5695
	106.768	94.5637
	106.844	94.5579
	106.93	94.5521
	107.024	94.5464
	107.107	94.5407
	107.183	94.535
	107.264	94.5293
	107.342	94.5236
	107.417	94.5179
	107.518	94.5123
	107.595	94.5066
	107.661	94.501
	107.751	94.4954
	107.842	94.4898
	107.913	94.4843
	107.992	94.4787
	108.105	94.4732
	108.186	94.4677
	108.267	94.4622
	108.361	94.4568
	108.43	94.4514
	108.514	94.446
	108.598	94.4406
	108.684	94.4352
	108.741	94.4299
	108.83	94.4245
	108.924	94.4193
	109.005	94.414
	109.094	94.4087
	109.169	94.4035
	109.248	94.3983
	109.326	94.3931
	109.405	94.3879
	109.481	94.3827
	109.56	94.3776
	109.642	94.3725
	109.727	94.3674
	109.803	94.3623
	109.893	94.3572
	109.987	94.3521
	110.053	94.347
	110.128	94.342
	110.22	94.3369
	110.31	94.3319
	110.389	94.3268
	110.47	94.3218
	110.559	94.3168
	110.63	94.3117
	110.707	94.3067
	110.781	94.3017
	110.864	94.2966
	110.954	94.2916
	111.046	94.2865
	111.121	94.2815
	111.211	94.2764
	111.272	94.2713
	111.363	94.2662
	111.436	94.2611
	111.525	94.256
	111.612	94.2508
	111.687	94.2457
	111.765	94.2405
	111.848	94.2353
	111.918	94.2301
	112.003	94.2249
	112.082	94.2197
	112.154	94.2144
	112.232	94.2091
	112.326	94.2038
	112.397	94.1985
	112.485	94.1931
	112.568	94.1878
	112.662	94.1824
	112.73	94.177
	112.82	94.1715
	112.901	94.166
	112.969	94.1606
	113.06	94.1551
	113.144	94.1495
	113.226	94.144
	113.308	94.1384
	113.394	94.1328
	113.484	94.1272
	113.548	94.1215
	113.65	94.1159
	113.735	94.1102
	113.813	94.1045
	113.892	94.0987
	113.958	94.093
	114.049	94.0872
	114.128	94.0814
	114.208	94.0756
	114.297	94.0697
	114.371	94.0639
	114.448	94.058
	114.53	94.0521
	114.606	94.0461
	114.704	94.0402
	114.775	94.0342
	114.851	94.0282
	114.93	94.0222
	115.023	94.0162
	115.093	94.0101
	115.183	94.0041
	115.255	93.998
	115.325	93.9918
	115.42	93.9857
	115.503	93.9796
	115.587	93.9734
	115.669	93.9672
	115.743	93.961
	115.826	93.9548
	115.905	93.9485
	115.986	93.9423
	116.066	93.936
	116.161	93.9298
	116.226	93.9235
	116.309	93.9172
	116.377	93.9109
	116.47	93.9045
	116.54	93.8982
	116.628	93.8919
	116.714	93.8855
	116.794	93.8792
	116.877	93.8729
	116.952	93.8665
	117.026	93.8602
	117.116	93.8539
	117.192	93.8475
	117.272	93.8412
	117.357	93.8349
	117.415	93.8286
	117.492	93.8223
	117.581	93.816
	117.664	93.8097
	117.743	93.8035
	117.818	93.7973
	117.904	93.7911
	117.985	93.7849
	118.048	93.7787
	118.144	93.7726
	118.212	93.7665
	118.291	93.7604
	118.37	93.7543
	118.477	93.7483
	118.545	93.7423
	118.606	93.7363
	118.696	93.7304
	118.773	93.7245
	118.844	93.7186
	118.948	93.7127
	119.012	93.7069
	119.086	93.7011
	119.174	93.6954
	119.247	93.6897
	119.33	93.684
	119.411	93.6783
	119.505	93.6727
	119.568	93.6671
	119.652	93.6616
	119.722	93.656
	119.812	93.6505
	119.875	93.645
	119.96	93.6395
	120.048	93.6341
	120.114	93.6286
	120.204	93.6232
	120.286	93.6178
	120.355	93.6124
	120.427	93.607
	120.505	93.6017
	120.592	93.5963
	120.672	93.591
	120.759	93.5856
	120.834	93.5803
	120.912	93.5749
	120.991	93.5696
	121.07	93.5643
	121.156	93.5589
	121.229	93.5536
	121.317	93.5482
	121.391	93.5429
	121.465	93.5375
	121.56	93.5322
	121.63	93.5268
	121.706	93.5214
	121.779	93.5161
	121.859	93.5107
	121.949	93.5053
	122.029	93.4999
	122.096	93.4945
	122.176	93.4891
	122.256	93.4837
	122.337	93.4783
	122.41	93.4728
	122.497	93.4674
	122.572	93.462
	122.667	93.4566
	122.734	93.4512
	122.811	93.4459
	122.906	93.4405
	122.975	93.4351
	123.062	93.4298
	123.128	93.4245
	123.209	93.4192
	123.286	93.4139
	123.38	93.4086
	123.446	93.4034
	123.532	93.3982
	123.605	93.3931
	123.686	93.3879
	123.768	93.3829
	123.834	93.3778
	123.916	93.3728
	123.995	93.3679
	124.084	93.3629
	124.166	93.3581
	124.241	93.3533
	124.319	93.3485
	124.402	93.3438
	124.481	93.3391
	124.562	93.3345
	124.647	93.33
	124.717	93.3255
	124.802	93.3211
	124.87	93.3167
	124.946	93.3123
	125.046	93.3081
	125.115	93.3038
	125.199	93.2996
	125.269	93.2955
	125.348	93.2914
	125.44	93.2874
	125.503	93.2834
	125.581	93.2795
	125.669	93.2756
	125.758	93.2717
	125.826	93.2679
	125.898	93.264
	125.965	93.2603
	126.046	93.2565
	126.142	93.2528
	126.196	93.2491
	126.288	93.2454
	126.368	93.2417
	126.434	93.2381
	126.524	93.2344
	126.601	93.2307
	126.692	93.2271
	126.743	93.2234
	126.818	93.2197
	126.909	93.2161
	126.994	93.2124
	127.066	93.2087
	127.145	93.205
	127.217	93.2012
	127.307	93.1975
	127.39	93.1937
	127.462	93.1899
	127.561	93.1861
	127.615	93.1822
	127.689	93.1784
	127.763	93.1745
	127.862	93.1706
	127.947	93.1666
	128.021	93.1626
	128.094	93.1586
	128.159	93.1545
	128.25	93.1505
	128.338	93.1463
	128.404	93.1422
	128.482	93.1381
	128.559	93.1338
	128.65	93.1296
	128.727	93.1254
	128.792	93.1211
	128.876	93.1168
	128.946	93.1125
	129.02	93.1081
	129.103	93.1038
	129.172	93.0994
	129.255	93.095
	129.357	93.0905
	129.417	93.0861
	129.486	93.0816
	129.57	93.0772
	129.653	93.0727
	129.737	93.0682
	129.795	93.0637
	129.897	93.0591
	129.967	93.0546
	130.044	93.05
	130.117	93.0455
	130.192	93.0409
	130.278	93.0363
	130.343	93.0318
	130.434	93.0272
	130.502	93.0225
	130.593	93.0179
	130.657	93.0133
	130.741	93.0087
	130.81	93.004
	130.887	92.9994
	130.961	92.9947
	131.051	92.99
	131.131	92.9853
	131.21	92.9807
	131.287	92.9759
	131.353	92.9712
	131.439	92.9665
	131.521	92.9617
	131.591	92.957
	131.664	92.9522
	131.742	92.9474
	131.826	92.9426
	131.914	92.9378
	131.984	92.9329
	132.052	92.9281
	132.136	92.9232
	132.196	92.9183
	132.279	92.9134
	132.353	92.9085
	132.433	92.9035
	132.517	92.8986
	132.583	92.8936
	132.665	92.8886
	132.743	92.8836
	132.816	92.8786
	132.894	92.8736
	132.958	92.8686
	133.05	92.8636
	133.133	92.8586
	133.205	92.8535
	133.28	92.8485
	133.362	92.8435
	133.432	92.8384
	133.518	92.8334
	133.575	92.8284
	133.647	92.8234
	133.732	92.8184
	133.808	92.8134
	133.885	92.8085
	133.958	92.8036
	134.039	92.7986
	134.107	92.7938
	134.192	92.7889
	134.276	92.7841
	134.334	92.7793
	134.424	92.7746
	134.492	92.7699
	134.576	92.7653
	134.654	92.7607
	134.738	92.7561
	134.804	92.7516
	134.882	92.7472
	134.965	92.7429
	135.037	92.7385
	135.101	92.7343
	135.176	92.7301
	135.278	92.726
	135.344	92.722
	135.43	92.7181
	135.505	92.7142
	135.565	92.7104
	135.655	92.7067
	135.731	92.703
	135.805	92.6995
	135.896	92.696
	135.956	92.6926
	136.047	92.6893
	136.117	92.6861
	136.19	92.6829
	136.277	92.6799
	136.344	92.6769
	136.429	92.674
	136.512	92.6711
	136.592	92.6684
	136.658	92.6657
	136.734	92.6631
	136.829	92.6606
	136.904	92.6581
	136.982	92.6557
	137.053	92.6533
	137.12	92.651
	137.197	92.6488
	137.279	92.6466
	137.348	92.6445
	137.432	92.6424
	137.502	92.6404
	137.589	92.6384
	137.659	92.6364
	137.736	92.6344
	137.806	92.6325
	137.899	92.6305
	137.969	92.6286
	138.044	92.6267
	138.122	92.6248
	138.193	92.6229
	138.265	92.621
	138.342	92.6191
	138.43	92.6172
	138.509	92.6152
	138.57	92.6132
	138.646	92.6112
	138.714	92.6092
	138.8	92.6071
	138.889	92.605
	138.954	92.6029
	139.028	92.6007
	139.106	92.5984
	139.197	92.5961
	139.273	92.5938
	139.345	92.5914
	139.425	92.5889
	139.496	92.5864
	139.576	92.5838
	139.653	92.5812
	139.72	92.5785
	139.796	92.5757
	139.871	92.5729
	139.957	92.57
	140.028	92.5671
	140.099	92.564
	140.175	92.561
	140.244	92.5578
	140.33	92.5546
	140.407	92.5514
	140.476	92.5481
	140.552	92.5447
	140.63	92.5413
	140.71	92.5379
	140.793	92.5343
	140.853	92.5308
	140.933	92.5272
	141.014	92.5236
	141.093	92.5199
	141.161	92.5162
	141.234	92.5124
	141.315	92.5087
	141.382	92.5049
	141.466	92.501
	141.538	92.4972
	141.62	92.4933
	141.701	92.4894
	141.768	92.4855
	141.838	92.4816
	141.912	92.4777
	141.995	92.4738
	142.06	92.4699
	142.141	92.4659
	142.225	92.462
	142.304	92.4581
	142.376	92.4541
	142.454	92.4502
	142.527	92.4463
	142.602	92.4423
	142.666	92.4384
	142.756	92.4345
	142.836	92.4306
	142.908	92.4267
	142.982	92.4228
	143.052	92.4189
	143.124	92.415
	143.197	92.4112
	143.273	92.4073
	143.359	92.4035
	143.427	92.3996
	143.502	92.3958
	143.581	92.3919
	143.662	92.3881
	143.731	92.3842
	143.81	92.3804
	143.883	92.3766
	143.945	92.3727
	144.039	92.3689
	144.105	92.365
	144.18	92.3612
	144.269	92.3573
	144.339	92.3534
	144.414	92.3496
	144.485	92.3457
	144.558	92.3418
	144.617	92.3379
	144.707	92.334
	144.782	92.33
	144.845	92.3261
	144.926	92.3221
	145.014	92.3181
	145.087	92.3141
	145.166	92.3101
	145.235	92.3061
	145.322	92.302
	145.391	92.298
	145.459	92.2939
	145.54	92.2898
	145.61	92.2856
	145.7	92.2815
	145.773	92.2773
	145.851	92.2732
	145.928	92.269
	146.001	92.2648
	146.08	92.2606
	146.153	92.2563
	146.22	92.2521
	146.296	92.2478
	146.366	92.2436
	146.432	92.2393
	146.521	92.235
	146.592	92.2308
	146.674	92.2265
	146.738	92.2222
	146.82	92.218
	146.884	92.2137
	146.958	92.2094
	147.048	92.2052
	147.109	92.2009
	147.196	92.1967
	147.276	92.1925
	147.356	92.1883
	147.418	92.1841
	147.488	92.18
	147.581	92.1758
	147.652	92.1717
	147.71	92.1676
	147.795	92.1636
	147.878	92.1596
	147.93	92.1556
	148.039	92.1517
	148.103	92.1477
	148.172	92.1439
	148.242	92.14
	148.322	92.1362
	148.398	92.1325
	148.463	92.1288
	148.554	92.1251
	148.629	92.1215
	148.688	92.118
	148.763	92.1144
	148.84	92.111
	148.924	92.1076
	148.99	92.1042
	149.068	92.1009
	149.145	92.0976
	149.213	92.0944
	149.284	92.0912
	149.348	92.0881
	149.436	92.085
	149.5	92.082
	149.572	92.079
	149.673	92.0761
	149.735	92.0732
	149.814	92.0704
	149.878	92.0676
	149.951	92.0648
	150.033	92.0621
	150.109	92.0594
	150.194	92.0568
	150.264	92.0542
	150.325	92.0516
	150.408	92.0491
	150.488	92.0466
	150.57	92.0442
	150.635	92.0417
	150.706	92.0393
	150.793	92.0369
	150.875	92.0345
	150.928	92.0322
	150.998	92.0298
	151.074	92.0275
	151.15	92.0252
	151.223	92.0229
	151.294	92.0206
	151.371	92.0183
	151.452	92.016
	151.535	92.0137
	151.594	92.0114
	151.663	92.0091
[truncated: 9,627 more rows]

## Sheet: Supplementary Fig. 12
12a								12b										12c
	Raman shift (cm-1)	1d	7d	14d	21d	28d			Raman shift (cm-1)	1d-w	3d-w	5d-w	7d-w	14d-w	21d-w	28d-w			Time in water (day)	ACP (%)	HAP (%)
	1219.89	17756.1	19304.3	20360.9	26060.8	27934.8			1219.89	11568.9	18024.4	19967.3	25182.1	28860.3	32279.4	34038.7			1	100	0
	1218.97	17453.1	19311.5	20263.9	25887.8	28007.9			1218.97	11439.3	17675.1	19790.6	25084.9	28842.5	32176.2	34017.4			3	100	0
	1218.05	17290.6	19296.7	20194.9	25795.4	27989.4			1218.05	11378.4	17531	19687	25012.7	28783	32110.5	33996.3			5	100	0
	1217.13	17305.9	19272.3	20106.1	25853	27799.9			1217.13	11539	17715.9	19699.5	24995.9	28693.6	32108.7	33944.1			7	100	0
	1216.22	17349.9	19200.2	20096.4	25753.1	27795.2			1216.22	11421.2	17718.3	19634.9	24863.9	28584.7	32066	33991.4			14	62.4881	37.5119
	1215.3	17398.6	19151.7	20148.2	25684.6	27802.4			1215.3	11350.9	17696.9	19717.1	24738.7	28641.3	32038.1	34109.4			21	52.1157	47.8843
	1214.38	17315.1	19124.8	20080.5	25749.5	27831.2			1214.38	11444.7	17587.8	19866.6	24769.4	28683.4	32075.7	34054.4			28	47.6943	52.3057
	1213.46	17292.2	19131.4	20180.4	25804.2	27729.5			1213.46	11413	17615	19906.8	24959	28580	32135.2	34067.6
	1212.54	17394.8	19146	20177.2	25828.4	27661.5			1212.54	11283.8	17604	19710.8	24877.3	28532.9	32034.7	33961.4
	1211.62	17441.3	19255.5	20076.8	25711.1	27749.9			1211.62	11134.1	17669	19705.8	24891.8	28563.3	31959.8	34059.9
	1210.7	17392.4	19367	20050.7	25752.6	27775.1			1210.7	11132.5	17633.3	19631.9	24907.9	28543.4	31984.7	33973.3
	1209.78	17435.4	19386.3	20197	25679.8	27866.1			1209.78	11199.8	17663.5	19584.5	24994.9	28444.4	32066.1	34023
	1208.86	17464.8	19201.3	20168.9	25764.8	27781.9			1208.86	11252.6	17622.8	19515.1	24788.5	28444.6	32001.5	33837.8
	1207.94	17301	19160.5	20156.3	25697.8	27858.4			1207.94	11138.9	17641.7	19594.3	24745	28509.3	31957.8	33926.9
	1207.02	17100.3	19098.3	20085.6	25646.7	27721.9			1207.02	11141.2	17637.2	19459.3	24777.8	28501.4	31886.4	34012.4
	1206.1	16992.9	19091.3	20091.5	25624.2	27679.7			1206.1	11302.4	17737.3	19574	24751.6	28497.3	31861	34010.2
	1205.18	16989.9	19052.5	20023.4	25779.4	27554.9			1205.18	11454.2	17719.6	19685.7	24695	28541.3	31830.6	33914.7
	1204.26	17082.2	19190.2	20101.2	25767.8	27573.7			1204.26	11279.3	17674.1	19829.8	24756.8	28563	31890.2	33973.1
	1203.34	17189.9	19216.8	20010.9	25567.7	27592.9			1203.34	11272.5	17559	19606.8	24782	28483.6	31943	34010.8
	1202.42	17234.9	19105.3	20137.8	25551.1	27581.6			1202.42	11346.2	17555.6	19464.3	24578.2	28510.7	31880.5	33830.8
	1201.49	17235.3	19005.4	20223.2	25633.6	27564.9			1201.49	11351.9	17525.8	19445.4	24571.4	28538.9	31880.2	33707.6
	1200.57	17154.9	19107.2	20291.5	25695.7	27583.9			1200.57	11164.2	17522.5	19688.4	24575.1	28558.3	31774	33764.2
	1199.65	17186.3	19187.2	19957.2	25501	27539.9			1199.65	11171.9	17587.3	19821.6	24580.9	28353	31817	33956.9
	1198.73	17196	19147	19910.3	25434	27487.6			1198.73	11204	17577.3	19761.1	24524.5	28236	31845.4	33942.5
	1197.81	17164.5	19002.2	19906.6	25420.1	27546.5			1197.81	11303.4	17487.1	19639.8	24522.5	28291.9	31775.9	33735.7
	1196.88	16984.1	18918.8	20011.1	25514.8	27603.9			1196.88	11175.8	17338.3	19444.2	24570.4	28271	31696.1	33567.1
	1195.96	17022.9	18897.6	19912.2	25497.6	27501.3			1195.96	11167.5	17453.2	19350	24651.3	28246.7	31728	33686.9
	1195.04	17007.4	18962.2	19834.8	25456	27336.4			1195.04	11184.2	17467.2	19374.6	24633.6	28301.7	31798.9	33667.1
	1194.11	16995.1	19059.5	19766.8	25300	27471.6			1194.11	11243.8	17475.6	19514.5	24597.4	28328.4	31760.7	33668.3
	1193.19	16934.3	18952.2	19780.2	25297.2	27526.3			1193.19	11204	17241.1	19457.2	24564.6	28282.7	31717	33640.9
	1192.27	17110	18935.2	19894.8	25268.6	27512.2			1192.27	11135.8	17187.1	19461.2	24565.3	28217.1	31635.8	33630.8
	1191.34	17083.9	18896.2	19984.2	25281.9	27416.7			1191.34	11087.8	17194.7	19434.2	24452.7	28177.3	31582.9	33421.1
	1190.42	17039.3	19008.8	20006.9	25189	27422.6			1190.42	11010.9	17305.6	19354.1	24557.6	28223.3	31664.9	33507.4
	1189.5	16888.1	18914.9	19976.5	25192.7	27443.4			1189.5	10960.2	17317.8	19340.4	24618.2	28345	31731.5	33561.9
	1188.57	16889.2	19074	19952.5	25251.2	27458.7			1188.57	10992.8	17338	19454.7	24572.4	28326.3	31677.4	33650
	1187.65	16818.7	19098.4	19989.5	25375.2	27530.3			1187.65	11098	17345.3	19515.8	24472.9	28182.1	31646.4	33565.6
	1186.72	16914.4	19075.5	19912.8	25394.8	27436			1186.72	11118.9	17370	19467.2	24504.3	28239.4	31636.2	33600.3
	1185.8	17033.6	18933.6	19899.6	25291.9	27397.1			1185.8	11085.3	17344.3	19379.7	24415.7	28198.8	31553.2	33559.2
	1184.87	16911.1	18816.2	19754.1	25126	27308.8			1184.87	11152	17319.1	19352.3	24265.5	28100.2	31496.4	33656.4
	1183.95	16828	18762.1	19852.7	25106	27297.5			1183.95	11298.9	17165.3	19304.1	24161.1	28093.6	31509.5	33462.5
	1183.02	16836.5	18709	19925.4	25091.4	27283.6			1183.02	11363.5	17097.3	19292	24196.6	28076.6	31614.2	33393.2
	1182.09	16955.8	18819.2	20041.3	25024.2	27392.6			1182.09	11388	16957.6	19398.5	24287	28185.7	31511.5	33379.7
	1181.17	16806.1	18855.9	19984.7	24989.8	27345.2			1181.17	11396.4	17063.4	19490.5	24372.7	28105	31502	33593.1
	1180.24	16856.9	18970.4	19971.4	25017.5	27191.2			1180.24	11335.3	17069	19523.3	24411.3	28189.9	31509.6	33588.8
	1179.32	17023.3	18990.4	19996.2	25201.8	27142.4			1179.32	11261.4	17089.9	19399.9	24358.6	28114.1	31568.8	33617.6
	1178.39	17174.6	18980.9	19964.2	25168.3	27272.6			1178.39	11236.5	17121.6	19372.9	24478.7	28123.3	31535	33488.5
	1177.46	16992.2	19023	19935.7	25127.1	27432.6			1177.46	11259.9	17146.1	19432.3	24413.4	28093.4	31481.2	33387.5
	1176.54	16962.7	19054.1	20032.7	24972	27367.7			1176.54	11257.1	17129.7	19450.8	24248.6	28165.3	31494	33328.6
	1175.61	16962.5	19008.4	20084.8	25059.9	27404.2			1175.61	11394.1	17027.8	19405.3	24222.1	28076.1	31524.2	33391.4
	1174.68	16858.6	18868.1	20064.6	25115	27392.9			1174.68	11501.1	17182.2	19318.6	24284.6	28145.5	31508.1	33446.7
	1173.75	16685.7	18815	19936.3	25188.6	27474.8			1173.75	11463.9	17256	19325.9	24361	28168.2	31519.8	33532.2
	1172.83	16853.2	18977.4	19992.3	25221.2	27346.1			1172.83	11385.3	17274.2	19388.2	24364.1	28068.6	31487.3	33548.2
	1171.9	17069.3	18917.8	20112.2	25098.4	27278.8			1171.9	11309.2	17089.5	19434.5	24458.6	27929.2	31459.4	33637.9
	1170.97	17103.5	18875.9	20310.2	24982.8	27200.6			1170.97	11300.7	17012.7	19510.3	24280.2	28094.3	31431	33568.1
	1170.04	17155.7	18823.5	20319.6	25099.7	27234.9			1170.04	11545.4	17076	19408.2	24232.3	28189.3	31558.1	33413.8
	1169.11	17142.5	18883.8	20208.5	25238.6	27330.5			1169.11	11752	17130.9	19391.8	24267.3	28170.4	31496.2	33369.3
	1168.18	17162	18868.2	20241.7	25201.1	27315.4			1168.18	11700.6	17113.3	19349.8	24442.6	28153.1	31520.9	33476.3
	1167.26	17152.8	18988.2	20390.6	25143.4	27314.9			1167.26	11595.3	17084.2	19542.7	24383.4	28198	31471.6	33508.8
	1166.33	17274.8	19020.4	20323.1	25172.9	27251.3			1166.33	11750.1	17110.6	19646.1	24323.5	28259.7	31417	33415.5
	1165.4	17280.4	19081.2	20358.1	25129.7	27259.7			1165.4	11927	17196.2	19623.9	24368.8	28234.7	31295.6	33335.9
	1164.47	17272.3	19093.9	20407.5	25079.9	27246.6			1164.47	11947.9	17315.1	19443.2	24440.4	28130.9	31339	33290.5
	1163.54	17105.8	19052.6	20601.2	25171.1	27303.6			1163.54	11785.6	17265.4	19442.4	24445.4	28085.7	31464.1	33318.7
	1162.61	17063.1	18930.9	20515.8	25245.1	27333.3			1162.61	11699.1	17192.3	19539.6	24329.9	28056	31628	33341.7
	1161.68	17086	19071.7	20470.4	25278.1	27339.7			1161.68	11719.1	17162.6	19649	24319.5	27986.2	31528.2	33373.7
	1160.75	17151	19015.1	20336.8	25135.3	27320.7			1160.75	11652.1	17161.5	19626.1	24168.7	27917.6	31404.1	33370.9
	1159.82	17028.2	18881	20284.2	25005.1	27212.3			1159.82	11596.4	17035	19478.7	24165.2	27966.9	31361.7	33321.5
	1158.89	16976	18815.9	20258.3	25027	27276.1			1158.89	11520.4	17014.7	19523.8	24179.6	27865.8	31394.1	33257
	1157.96	16925.3	18895.1	20328.4	25121.5	27372.7			1157.96	11422.9	17122.1	19603.5	24260	27875.7	31310.8	33248.5
	1157.03	17004.3	18950.2	20369.4	25099.9	27417.1			1157.03	11387.9	17188.4	19514.1	24296.9	27915.6	31256.8	33210.5
	1156.1	16974	18957.8	20297.7	24999.1	27356			1156.1	11415	17235	19381.5	24289.7	27999	31159.8	33207.5
	1155.16	16936.1	18918	20232.3	24932.5	27261.4			1155.16	11196.2	17161.2	19409	24188.6	27860.8	31164.2	33315.2
	1154.23	16880.8	18790	20242.4	24975.2	27161.7			1154.23	11092	17180.5	19432.8	24095.4	27816.1	31307.6	33303.4
	1153.3	16771	18876	20212.4	24976.6	27142.6			1153.3	11240.9	17104	19257.1	24150	27744.7	31315.2	33230.9
	1152.37	16712	18870.7	20202.2	24885.3	27197.4			1152.37	11431	17095.3	19127.4	24164.9	27748.1	31203.4	33203.3
	1151.44	16782	18876.9	20128.1	24783.8	27146.6			1151.44	11369.3	16941.7	19056.8	24144.4	27671.2	31163.9	33325.2
	1150.5	16924.1	18947.5	20206.9	24875.2	27103.2			1150.5	11398.7	16904.2	19285.3	24133.8	27712.3	31233.6	33345.5
	1149.57	16926.2	19114.6	20215.5	24980.9	27151.6			1149.57	11382.7	16850.4	19468.1	24203.5	27690.5	31275.3	33300
	1148.64	16930.7	19147.5	20269.7	25023.9	27231.8			1148.64	11333.9	16960	19416.6	24213.4	27741.9	31096.9	33253.1
	1147.71	16974.9	19014.8	20276.6	24946.9	27344.4			1147.71	11409	17036.9	19385	24310	27781.3	31036.4	33259.4
	1146.77	17050.2	18992.1	20522.8	24879.6	27353.4			1146.77	11628.8	17244.2	19512.8	24459	27941.2	31147.7	33331.1
	1145.84	16901.1	19088.1	20651.1	24864	27348.3			1145.84	11747.8	17279.3	19594.8	24432.9	27948.3	31413.9	33377.2
	1144.91	16860.9	19195.8	20694.7	24958.9	27284.2			1144.91	11697.8	17335.2	19547	24359.9	27838.8	31385.5	33460
	1143.97	16918.3	19195.2	20673.5	25024.5	27384.3			1143.97	11761.7	17187.8	19536.2	24404.1	27795.5	31388.5	33435.1
	1143.04	17212.4	19178.5	20795.4	25107	27497			1143.04	11733.8	17130.6	19563.3	24415.4	27885.9	31296.8	33468.2
	1142.11	17294.4	19207.9	20834.3	25081.3	27543.2			1142.11	11776.8	17161.7	19756.9	24254.4	27999.3	31218.6	33431
	1141.17	17322.8	19275	20921.9	25181.8	27545.1			1141.17	11823.6	17265.7	19879.2	24241.9	28094.8	31191.8	33451.6
	1140.24	17333.8	19486.4	20878.5	25301.9	27541.3			1140.24	11896.9	17327.2	19844.6	24375	28170.5	31334.8	33416.5
	1139.3	17445	19585.5	21084.1	25329.9	27690.2			1139.3	12088.8	17283	19799.9	24532.2	28195.4	31422.5	33471
	1138.37	17393.1	19642.1	21145.6	25250.5	27757			1138.37	12225.3	17342.5	19886.7	24479.7	28110.7	31448.7	33661.7
	1137.44	17371.8	19596.7	21196.6	25313.6	27709			1137.44	12289.3	17377.8	19852.5	24426.7	28069.7	31395.4	33714.7
	1136.5	17443.3	19706.9	21171.2	25512.1	27695.4			1136.5	12232.8	17502.3	19906.7	24511.1	28104.4	31340.5	33627.1
	1135.57	17577.6	19695.5	21218.1	25494.4	27753.2			1135.57	12325.3	17497.7	19956.2	24538.9	28189.8	31329	33594.3
	1134.63	17607.8	19805.5	21245	25466	27738.9			1134.63	12340.7	17421.7	20106	24559.5	28243.8	31377.3	33620.8
	1133.7	17695	19621.4	21474.9	25421	27625.8			1133.7	12446.5	17394.3	19941.5	24458.1	28230.2	31455.6	33597.8
	1132.76	17662.8	19657.7	21682.3	25557.4	27704.3			1132.76	12560.4	17490.7	19997.3	24589.6	28315.8	31428.8	33591.5
	1131.82	17727.1	19727.3	21666.3	25552.2	27804.5			1131.82	12616.4	17477.9	19970	24534.8	28274.6	31384.3	33483.3
	1130.89	17809.1	19948.2	21529.9	25585.6	27924			1130.89	12656.2	17397	20071.8	24471.7	28262.7	31417	33599.4
	1129.95	17830.6	19759.3	21654.4	25468.1	27884.8			1129.95	12717.4	17381.4	19990.7	24471.3	28125.3	31409.8	33659.3
	1129.02	17639.3	19739.7	21633.6	25563.3	27738.9			1129.02	12678.2	17512.7	20120.8	24632.8	28227.9	31426.8	33689
	1128.08	17585.7	19728.1	21510.3	25586.6	27673.3			1128.08	12544.7	17391.8	20123.4	24634.3	28187.4	31356.7	33431.5
	1127.14	17732	19861	21396.9	25483.3	27677.1			1127.14	12676.6	17342.3	20133.5	24578.4	28228.9	31395.8	33599.9
	1126.21	17810.9	19838.6	21564.9	25376.8	27700.1			1126.21	12834.8	17369.9	20066.9	24576.9	28136.9	31350.4	33638.3
	1125.27	17789.5	19820.8	21653.6	25423.4	27672			1125.27	12865.2	17469.9	20052.1	24546.1	28109.5	31429	33666.2
	1124.33	17713.4	19766	21686	25455.5	27762.1			1124.33	12812.9	17441.3	20064.5	24494.1	28066.5	31421.8	33573.5
	1123.39	17699.2	19718.3	21601.8	25371.7	27754.6			1123.39	12792.5	17456	20035.6	24472.7	28113.8	31393.6	33575.2
	1122.46	17564	19755	21578.4	25376.9	27705.2			1122.46	12672.9	17500.4	19976.6	24612.3	28005.4	31333.2	33546.9
	1121.52	17586.2	19656.5	21402.1	25377.9	27725.2			1121.52	12518.7	17366.4	19941.4	24621.8	27978	31312.3	33571.7
	1120.58	17670.2	19753.1	21417.4	25350.2	27838.2			1120.58	12600.2	17358.2	20024.7	24666.1	28023.3	31341.2	33556.7
	1119.64	17685.9	19808.1	21499.6	25388.2	27895.9			1119.64	12542.3	17376.7	19995.4	24482.8	28080.8	31374.3	33579.3
	1118.7	17678.2	19887	21604.1	25473.9	27782.5			1118.7	12402.9	17550.1	19898.2	24554.1	27915.3	31272.2	33573.7
	1117.77	17625.5	19831.3	21445.7	25491.8	27694			1117.77	12264	17427.8	19953.4	24508.7	27978.1	31192.9	33519.7
	1116.83	17606.7	19857.2	21416.2	25520.4	27706.3			1116.83	12351.7	17421.4	20071.2	24394.1	27963.4	31202.9	33421.5
	1115.89	17520.7	19862.2	21445.9	25490.5	27792			1115.89	12409.2	17450	20117.6	24407.9	27912.6	31330.3	33528.5
	1114.95	17524.9	19700.1	21525.6	25476.9	27750.1			1114.95	12447.4	17470	20143.8	24565.1	27887.8	31248.6	33574.6
	1114.01	17462.2	19754.3	21475.1	25467.2	27763.6			1114.01	12390.7	17377.6	20163.6	24620.9	27950	31162	33514.2
	1113.07	17422.2	19821	21456.6	25346.9	27861.2			1113.07	12319.7	17324.2	20233.7	24540.5	27852.2	31114.6	33474.6
	1112.13	17496.4	19958.5	21430.1	25342	27904.3			1112.13	12357.4	17320.8	20251.7	24489.4	27753.9	31207.7	33683.2
	1111.19	17669	19808.9	21485.3	25382.2	27872.6			1111.19	12491.7	17362.8	20181.9	24440.9	27893.4	31311.7	33707.7
	1110.25	17688.1	19781.5	21533.8	25521.7	27925.8			1110.25	12656.3	17534.1	20112.6	24390.4	28065.1	31363.3	33635.7
	1109.31	17583.7	19671.9	21496.3	25526.3	27992.2			1109.31	12611.8	17578	20161.1	24606.1	28063.5	31337.1	33540.4
	1108.37	17472.8	19797.9	21554.6	25550.8	27904.2			1108.37	12457.4	17486.8	20306	24726.4	27971	31249.8	33658.4
	1107.43	17592.4	19938.3	21687.7	25440.9	27965			1107.43	12247.2	17451	20272.4	24572.6	27904.5	31316.1	33738.7
	1106.49	17567.5	19976.6	21760.1	25305.5	27881.5			1106.49	12161.3	17438.2	20200.3	24370.6	27869.7	31269.2	33696.6
	1105.55	17525.9	19882.4	21755.2	25198.4	27834.1			1105.55	12196.8	17566.4	20170.8	24592.2	27874.9	31289.8	33601.9
	1104.61	17412.4	19895.8	21703	25137.5	27772.6			1104.61	12289.4	17573.2	20151.5	24759.6	27810.4	31238.8	33569.3
	1103.67	17437.9	19895.6	21639.2	25175.3	27952.5			1103.67	12412.4	17511.7	20150	24738.9	27751.1	31252.8	33469.5
	1102.73	17488.5	19840.5	21687.9	25182.3	27991.6			1102.73	12378.4	17339.6	20108.8	24694.2	27789.2	31130.5	33433.5
	1101.79	17492.1	19823.9	21786.1	25273.3	27950.3			1101.79	12462.8	17384.5	20198.4	24740	27968.4	31098.6	33556.6
	1100.85	17487.7	19849.9	21746.1	25306.7	27867.3			1100.85	12541.1	17495.2	20207.4	24753.4	27983.8	31135	33793.6
	1099.9	17457	19915.9	21596.2	25454.8	27945.5			1099.9	12526.5	17529.1	20186.7	24664.3	27925.3	31177.9	33845.6
	1098.96	17510.1	19961.1	21572.3	25435.8	27829.7			1098.96	12453.3	17539.5	20093.1	24564.8	27835.1	31124.3	33778
	1098.02	17562.5	19944.3	21546.7	25344.5	27648.1			1098.02	12481.6	17504.2	20107.8	24623.8	27941.3	31162.3	33791.7
	1097.08	17394.2	19893.7	21666.4	25168.4	27513.3			1097.08	12613.1	17510.4	20151.6	24773.9	27955.2	31289.4	33810.7
	1096.14	17369.2	20025.2	21740.8	25259.3	27791.7			1096.14	12571.8	17486.7	20307.4	24736.2	28049.7	31235.2	33745.6
	1095.19	17451.8	20073.5	21743.8	25402	27922.6			1095.19	12707	17468.9	20390	24692.4	28011.4	31161.5	33545.4
	1094.25	17633.4	19978.5	21799	25375.7	28003.5			1094.25	12704.1	17535.7	20437.6	24640	28011.2	31203.6	33493.2
	1093.31	17524.3	19895.5	21913.9	25377.6	27919.6			1093.31	12702.1	17677	20412.5	24696.9	27940.9	31299.3	33561.9
	1092.36	17550.2	20059.8	21931.8	25424.1	27804.7			1092.36	12599.6	17775.1	20410.9	24684.4	27876	31236.4	33671.7
	1091.42	17554.3	20192.3	21961.1	25440.3	27745.5			1091.42	12623.3	17700.4	20488.6	24780.3	27960.7	31282	33827
	1090.48	17596.9	20218.3	22081.1	25390.2	27801.1			1090.48	12649.3	17646.2	20475.7	24627.4	28025.4	31338.1	33764.8
	1089.53	17539.9	20247.5	22090.8	25404.7	27964.1			1089.53	12521.9	17613.5	20394.4	24639.4	28095.5	31327.5	33729.7
	1088.59	17520.7	20265.7	22142.7	25428.2	28022.9			1088.59	12447.2	17582.4	20464.4	24669.8	28050.9	31208.4	33844.1
	1087.65	17592.5	20268.7	22123.8	25506.9	28063.7			1087.65	12530.4	17569.2	20658.7	24694.3	28082	31183.9	33895.9
	1086.7	17613	20241.2	22207	25610.6	28030.2			1086.7	12783.6	17587.3	20651.9	24684.6	28042.8	31281.7	33851.9
	1085.76	17683.8	20394.3	22360.5	25573.1	27991.6			1085.76	12834.1	17735.8	20506.4	24772.4	28020.8	31409.8	33915.9
	1084.81	17679.2	20435.8	22533	25618.5	27976.9			1084.81	12823.9	17819.7	20516.2	24903.2	28083.6	31490	34057.6
	1083.87	17789.8	20486.9	22436.3	25768.2	28034			1083.87	12883.8	17817.7	20655.5	24938	28140.1	31494.7	34058.6
	1082.92	17805.9	20520.5	22364.6	25788.9	28119.3			1082.92	13068.4	17722.7	20685.3	24889.5	28245.4	31521.5	34109.7
	1081.98	17912.2	20629	22512.4	25821.6	28219.4			1081.98	13168.4	17736.8	20688.4	24875.5	28325.1	31560.6	34224
	1081.04	18003.9	20629	22572.2	25900.1	28257.6			1081.04	13189	17687.5	20722.2	24859.5	28347.9	31650.7	34213.5
	1080.09	17966.2	20643.3	22633.6	25978.5	28199.7			1080.09	13189.9	17791.5	20926.3	24894.9	28246.4	31684.8	34216.9
	1079.14	18016.6	20628.7	22658.8	25937.6	28186.4			1079.14	13226.4	17823.5	20948	24852.8	28255.2	31656.1	34307.2
	1078.2	18019.8	20644.8	22807.2	25848.6	28178.8			1078.2	13217.5	17899.9	20947.5	24984.6	28263.6	31630.3	34380.4
	1077.25	18112.5	20713.8	22811.7	25927.2	28226.7			1077.25	13360.4	17890.8	20839.6	25053.6	28323.3	31714.5	34353.8
	1076.31	18052.2	20874.9	22714.6	25997.9	28213.8			1076.31	13389.6	17935.5	20803.8	25007.1	28413.5	31761.4	34351.8
	1075.36	17968.6	20770.6	22696.1	26083.3	28346.3			1075.36	13366.2	17838.7	20898.3	25011.9	28556.3	31773.5	34369.3
	1074.41	17927.5	20668.9	22863.5	25929.2	28372.4			1074.41	13308.9	17761.5	21030.5	25156.8	28528.2	31712.3	34334.5
	1073.47	18135.8	20578	22980.3	25970.3	28422.3			1073.47	13454	17781.2	21031.6	25236.4	28441.9	31744.8	34276.2
	1072.52	18332.4	20730.7	22906.7	26026.7	28401.2			1072.52	13503.8	17897.8	20873.8	25140.8	28464.3	31768.3	34121.8
	1071.58	18194.5	20859.3	22895	26040.4	28488.2			1071.58	13521.6	18046.4	20896.1	25111.8	28601.4	31813.3	34237.3
	1070.63	18100.6	20955.2	22986.6	25949.2	28356.3			1070.63	13518	17948.4	21012.6	25059.2	28512.2	31777	34343.9
	1069.68	18095.5	20913.2	23019.2	25988.8	28328.4			1069.68	13483	17882.6	21068.3	25021.3	28435.5	31750.8	34486.6
	1068.73	18161.5	20922.8	22968.9	26082.1	28316			1068.73	13555.9	17828.2	20984.6	25041.6	28409.4	31686.5	34442.6
	1067.79	18149.3	20893.8	22896.9	26022.3	28405.9			1067.79	13577.5	17962	20884	25046.4	28474.1	31676.6	34473.1
	1066.84	18148.8	20731.1	22825.1	25867.9	28361.4			1066.84	13678.9	17912.4	20885.2	24991	28414.8	31752.5	34415.2
	1065.89	18185.6	20778.3	22826.9	25785.1	28382.9			1065.89	13632.8	17891.4	21007.8	25025.8	28405	31766.7	34263.5
	1064.94	18000.8	20884.1	22827.1	25856.3	28414.1			1064.94	13641.9	17822.2	20963.8	25137.1	28423.5	31702.8	34251.6
	1064	17958	20874.4	22824.9	25862.7	28329			1064	13415.6	17884.2	21048.7	25188.5	28382.9	31730	34265.2
	1063.05	17975.5	20684.9	22688.6	25878.4	28254.9			1063.05	13376.4	17914.4	20988.6	25154.2	28306.8	31825.2	34377.8
	1062.1	18069.2	20678.9	22564.1	25815.5	28150.8			1062.1	13340.8	17819.1	21010.1	25109.3	28199.7	31761.7	34235.7
	1061.15	17919.8	20527.9	22537.2	25778.9	28207.1			1061.15	13280	17783	20859.3	25060	28268.1	31641.3	34149.4
	1060.2	17953.7	20408	22592.4	25722.7	28110.2			1060.2	13263	17710.8	20803.8	25011.4	28259.2	31532.2	34218
	1059.25	18090.9	20317.5	22595.7	25764.7	28161.3			1059.25	13373	17834.3	20848.3	25095.8	28199.1	31594.9	34287.9
	1058.3	18025.3	20307.3	22498.2	25720.7	28086.4			1058.3	13322	17855.9	21023.6	25083.1	28082.7	31608.5	34118.9
	1057.35	17891.6	20339	22458.8	25539.6	28082.3			1057.35	13126.3	17797.4	21042.1	24923.8	28187.2	31592.9	34074.3
	1056.4	17688.8	20342.3	22369.8	25413.2	28012.8			1056.4	13100.8	17759.7	20870.4	24767.8	28291.6	31515.6	34094.1
	1055.45	17656.6	20357.3	22452.4	25579.8	27999.5			1055.45	13119.3	17834.1	20806.3	24761.2	28301.1	31483.4	34044.4
	1054.5	17578.1	20396.9	22408.7	25675.8	27999.7			1054.5	13016.7	17926.2	20832.4	24899.9	28178.1	31550.8	33973.4
	1053.55	17742.6	20398.8	22280.8	25609.4	27975.3			1053.55	13105.5	17803	20857.7	24857.1	28125.5	31563.3	34153.3
	1052.6	17846.8	20305.8	22167.1	25463.8	27984			1052.6	13365	17801.8	20859.8	24885.7	28247.5	31589.4	34273.6
	1051.65	17993.6	20239.5	22140.1	25542.5	27979.2			1051.65	13545.4	17761.5	20793.6	24853.6	28294.4	31505.3	34250.9
	1050.7	17851.5	20227.2	22083.6	25506.3	28043			1050.7	13517.5	17723.1	20729.6	24972.5	28247.7	31626.6	34281.5
	1049.75	17902.2	20193.1	22194.1	25518	28037.7			1049.75	13622	17690.4	20710.6	24997.8	28157.3	31667.9	34280.4
	1048.8	17829.1	20149.7	22358.3	25391.9	27911.5			1048.8	13578.6	17751.8	20793.3	24934	28149.8	31633.4	34264
	1047.85	17813.3	20143.4	22382.6	25264.4	27877.2			1047.85	13619	17772.3	20781.6	24668.1	28056.5	31604.6	34209.5
	1046.9	17878.2	20135.9	22335.3	25120.8	27902.9			1046.9	13777.6	17770.2	20892.2	24620.3	28150.5	31729.5	34221.4
	1045.95	17997.4	20126.6	22406.1	25221.3	27824.2			1045.95	14157.1	17865.7	20913.3	24737.5	28392.3	31805	34154
	1045	17946.8	20037.3	22534.5	25241.9	27702.1			1045	14536	17967.4	20894.2	24871.5	28577.6	31700.2	34074.6
	1044.05	18041.8	20011.6	22782	25287.5	27691			1044.05	14766.5	17939.2	20693.8	24801.3	28498.7	31705.2	34169.7
	1043.09	18310.6	20058.5	22910.2	25313.8	27679.9			1043.09	15007.4	17872.5	20576.8	24756.3	28487.1	31850.1	34227
	1042.14	18436.8	20189.2	22740	25520.9	27712.1			1042.14	15172.2	17957.8	20684.4	24799.8	28533.8	31888.5	34231.7
	1041.19	18523.8	20191.2	22818.8	25445.3	27847			1041.19	15264.4	17916.2	20804.6	24877.1	28587.3	31778.4	34049
	1040.24	18563.4	20119.6	22871.1	25348.8	27811.1			1040.24	15111.7	17911.2	20701.6	24844.5	28507.3	31681.5	34076.2
	1039.29	18453.3	19965.6	22825.8	25163.6	27749.9			1039.29	14986.1	17769.2	20523.5	24691.9	28478.9	31723.5	34017.6
	1038.33	18315.7	19980.7	22555.9	25196.2	27745.4			1038.33	14808.9	17766.7	20608.3	24588.6	28443.5	31712.2	34005.8
	1037.38	18184.1	19910.5	22421.4	25195.1	27784.7			1037.38	14424.3	17678.6	20743	24719.1	28324.2	31652.8	33966.4
	1036.43	18060.8	19915.6	22394.2	25264.3	27739			1036.43	14076	17821.7	20787.9	24854.4	28191.8	31469.6	33961.9
	1035.47	17900.2	19974.3	22300.3	25144.2	27793.9			1035.47	13867.5	17789.4	20779.6	24818.1	28112.6	31375.3	33893.9
	1034.52	17846.3	20013.5	22212.7	24990.1	27763.2			1034.52	13705.4	17720.7	20713.1	24620.2	27988.5	31468.8	33864.7
	1033.57	17743	19954.5	22043	24878.8	27657.9			1033.57	13506	17695.4	20663	24670.7	27870.1	31536.8	33900.2
	1032.61	17723.3	20034.4	22125.5	24969.7	27671.1			1032.61	13473.6	17762	20752.9	24648.6	27792.9	31568.4	33930.4
	1031.66	17688.8	20116.7	22105	25022.3	27739.3			1031.66	13476.2	17715.3	20805.8	24617.5	27852.5	31445.3	33969
	1030.71	17740.7	20127.2	22073.9	25071.8	27724.8			1030.71	13507	17676.7	20805.5	24692.7	27941.9	31387.8	33984.5
	1029.75	17820.2	20022.8	21970.9	24998.3	27756.8			1029.75	13408.8	17720.8	20755.8	24738.7	28011.8	31338.1	33932.5
	1028.8	17874.9	20077.6	22062.9	24993.1	27849.7			1028.8	13460.3	17815.7	20835.8	24702.9	27920.1	31271.5	33960.9
	1027.84	17959.6	20218	22058	24999	27888.9			1027.84	13547.5	18000	20861.8	24741.6	27800.8	31116.6	33985.7
	1026.89	18039.3	20327	22175	25180.7	27908.7			1026.89	13650.6	18172.1	20861.9	24895.4	27792.9	31120.6	34030.7
	1025.93	18067.7	20464.2	22271.8	25299.9	27999.9			1025.93	13622.3	18164.5	20942.4	24882.9	27803.5	31342.6	34093.5
	1024.98	18077.6	20600.2	22508.5	25339.5	28072.9			1024.98	13625.4	18071.1	21087.8	24902.3	27829.3	31478.1	34167
	1024.02	18297.4	20769.9	22480.3	25394	28075.8			1024.02	13784.2	18052.1	21235.9	24901	27858.3	31380.6	34169.4
	1023.07	18549.3	20762.2	22594.9	25481.9	28207			1023.07	14012.6	18123.7	21184.5	24923.5	27886.9	31279.5	34270.5
	1022.11	18766.5	20950.2	22771.3	25625	28396.5			1022.11	14214.2	18171.1	21223.7	25036.4	27889.9	31351.7	34397.4
	1021.16	18906.3	21198	23066.1	25791.3	28508.7			1021.16	14280.8	18319.5	21241.7	25120.1	27931.7	31535.3	34385.7
	1020.2	19037	21396.3	23265.5	25950.4	28526.5			1020.2	14304.1	18417.7	21370.9	25122.8	28039.5	31525.9	34259.6
	1019.25	19120.7	21389.1	23464.1	26107.7	28591.4			1019.25	14462.1	18704.2	21514.1	25184.8	28084.8	31426.9	34272.6
	1018.29	19424.3	21549.5	23474	26307.3	28798.3			1018.29	14701.3	18961.9	21622.8	25394.4	28100	31450.4	34354.7
	1017.33	19716.4	21831	23671.1	26490.2	29068.9			1017.33	14902.3	19059.2	21737.2	25451.6	28161.3	31600.5	34439.5
	1016.38	19903.4	22014.5	23969.6	26580.6	29181.7			1016.38	14941.3	19019.9	21820.9	25485.2	28202.8	31629.2	34648.7
	1015.42	19956.5	22087	24253.6	26729.8	29290.4			1015.42	15199.6	19003.3	21897.8	25527.1	28219	31596.7	34856.4
	1014.46	20152.8	22292.6	24566.1	26920.6	29476			1014.46	15466.1	19154.4	21976.2	25537.5	28254.2	31634.5	35091.5
	1013.51	20378.7	22465.1	24760.3	27088.5	29723.8			1013.51	15656.6	19340.7	22114.5	25495.8	28246.9	31621.3	35109.6
	1012.55	20698.3	22624.3	24975.6	27254.9	29832.7			1012.55	15848.3	19638.2	22274.6	25595.6	28234.8	31595.3	35186.2
	1011.59	20989.3	22794.2	25171.6	27587.2	29964.2			1011.59	16195.3	19727.3	22529.5	25721.6	28379.9	31706.7	35221.2
	1010.63	21113.5	22967.9	25428.3	27819.2	30215.1			1010.63	16466.4	19751.2	22719.6	25971.4	28581.5	31875.9	35388.6
	1009.68	21229.2	23004.9	25567.2	27855.9	30403.7			1009.68	16614.6	19810.6	22793.6	26050.1	28753.8	31943.7	35499.7
	1008.72	21468.2	23019.2	25783.5	27838.5	30533.3			1008.72	16661.9	20039	22816.3	26211.3	28696.4	31951.6	35681
	1007.76	21625.1	23159.9	26041.7	28070.1	30672.9			1007.76	16766.3	20262.4	23034.9	26203.6	28766.9	32029.4	35779.9
	1006.8	21607.6	23374.3	25987.8	28279.3	30853.7			1006.8	16906.6	20453.5	23094.2	26341.7	28791.2	32102.5	35923.3
	1005.84	21664.2	23572.5	26114.1	28409.6	30982.2			1005.84	17162.1	20643.2	23196.7	26266.1	28997.2	32161	36007.1
	1004.89	21759.5	23727.3	26213.5	28570.4	30965.7			1004.89	17165.8	20663.3	23259.8	26362.5	29083.6	32064.5	36018.9
	1003.93	21644	23755.2	26177	28675.2	30997.2			1003.93	17034.1	20508.9	23418.9	26431.3	29123.1	32065.1	35927.9
	1002.97	21571.8	23697.9	26105.3	28570.2	31017.8			1002.97	17170.7	20428.5	23433.6	26442.8	29138.1	32067	35886.1
	1002.01	21518.1	23716	26285.6	28434.1	30967.4			1002.01	17254.8	20330.9	23422.1	26458.5	29154.6	32154.2	35832.8
	1001.05	21454.7	23663.5	26270.8	28348.5	30731.8			1001.05	17108.1	20158.8	23385.8	26412.2	29171.7	32187.4	35724.6
	1000.09	21171.4	23582.2	26122.1	28285.9	30697.8			1000.09	16753.8	20150.7	23251.7	26512.1	29113.7	32346.9	35686.8
	999.13	21041.2	23451.1	26033.9	28364.3	30603.3			999.13	16516.4	20149	23229.8	26533.4	29243.2	32231.5	35635.4
	998.171	20957.5	23469.5	25988.7	28446.9	30451.4			998.171	16306.7	19917.2	23097.2	26560.6	29276.2	32115.5	35524.4
	997.211	20937.6	23336.6	25951	28289.7	30176.2			997.211	16278.4	19689.1	23070.8	26430.9	29071.8	32101.4	35513
	996.251	20763.9	23307.7	25995.3	28183.5	30253.3			996.251	16318.4	19791	23017.3	26372	29045.6	32278.7	35547.5
	995.29	20556.8	23260.9	26011.9	28155.6	30261.8			995.29	16211.3	19852.8	23018.3	26264.6	29205.2	32406	35588.7
	994.33	20507.3	23296.3	25828.4	28076.9	30161.9			994.33	16132.6	19845.6	22872.5	26203.4	29377.9	32344.1	35449.9
	993.369	20444.5	23279.7	25716.3	27854.8	30027.1			993.369	16199.5	19851.1	22719.5	26144.4	29255.4	32259	35390.2
	992.409	20308.6	23220.2	25662.9	27812.4	30019.4			992.409	16183.3	19793.3	22753.9	26226.2	29240.8	32124	35423
	991.448	20068.9	23026.6	25531.1	27774.5	30009.8			991.448	16100.1	19669.8	22843.6	26205.8	29118	32121.6	35514
	990.487	20076	22792	25280.5	27686	29767.4			990.487	16008.4	19584.7	22856	26098.3	29125	32147.8	35481
	989.526	20086.4	22655.5	25054.5	27648.4	29695			989.526	15864.6	19514	22630.2	25985.1	29174.5	32149.8	35357.5
	988.564	20003.3	22580.6	24997.3	27540.1	29693.3			988.564	15914.6	19449.3	22541.7	26097.3	29264.1	32094	35341.3
	987.602	19889.9	22589.3	25067.4	27416.8	29729			987.602	15944.1	19334.7	22543.6	26047.7	29189.6	32102.1	35433.6
	986.641	19897.7	22581.5	25026.5	27272.6	29515.8			986.641	15877.8	19336.5	22638.5	25962.4	29165.3	32274.5	35507.7
	985.679	19835.8	22455.8	24862	27174.9	29262.6			985.679	15808.5	19289.1	22579.1	25845.5	29071.1	32231.1	35347.5
	984.717	19669	22253.7	24689.8	27033.6	29216.8			984.717	15828.6	19363.6	22576.3	25990.7	29097.7	32077	35222.8
	983.754	19598.4	22113.4	24685.1	26957	29441.7			983.754	15737.7	19373.1	22601.8	25967.8	29102.9	31946.8	35146.4
	982.792	19465.9	22115.1	24659.6	26985.3	29414.7			982.792	15635.1	19323.5	22552.2	26027.9	29050.1	31932.2	35206.1
	981.829	19366.9	22040.5	24572.8	26900.4	29228.6			981.829	15626.9	19181.1	22384.4	25904.8	28962.2	31998.7	35227.3
	980.867	19483	22058.9	24594.1	26903.7	29172.2			980.867	15658.3	19178.5	22453.9	25912.5	29001.9	32158.9	35307.7
	979.904	19630	22052.5	24659.2	26918.6	29278.9			979.904	15364.9	19261.6	22614.9	25855.9	29044.7	32322.3	35330.6
	978.94	19669.8	22045.4	24627.8	26977.9	29292.7			978.94	15493.9	19298.7	22618	25881.6	29148	32324	35335
	977.977	19594.4	21950.7	24510.1	26908.7	29282.2			977.977	15563.7	19379.4	22620.6	25902.4	29236.6	32372.5	35360.9
	977.014	19505.2	22027.4	24445.8	26870.6	29233.3			977.014	15799	19371.7	22630.2	26072.1	29259	32435	35432
	976.05	19368.1	22075.7	24515.8	26797.7	29106.9			976.05	15607.1	19345.7	22626.1	26206.5	29259.9	32514	35542.8
	975.086	19455.3	22031.9	24692.5	26969.9	29123.5			975.086	15769.8	19439.9	22804.5	26294.2	29595.2	32739.5	35722.2
	974.122	19706.8	22109.6	24927.6	27129.6	29223.1			974.122	15923.6	19717.5	23046	26436.9	29886.6	33135.8	36086
	973.158	19865	22280.2	25006.7	27201.8	29431.5			973.158	16195	19978.3	23226.5	26658.9	30126.7	33390.4	36347.3
	972.194	19970	22424.5	25080.3	27245.5	29578			972.194	16339.9	20120.7	23444.2	26810.4	30398.6	33632.8	36662.9
	971.229	19987.9	22433.5	25208.8	27453.1	29682.2			971.229	16560.9	20230.2	23711.3	26920.7	30911.3	33970.9	37008
	970.264	20116	22750.7	25426	27640.1	29812.7			970.264	16876.7	20301.3	23958.2	27187.3	31459.6	34456.4	37671.3
	969.3	20480.2	22971.1	25693.4	27853.8	30113.5			969.3	17384.5	20665.9	24249.1	27483.6	31975.2	34978.5	38079.6
	968.335	20898.8	23232.7	26140.3	28211.4	30408			968.335	18052.8	21075.9	24580.2	27816.5	32639.2	35686.4	38732.5
	967.369	21130.9	23429.8	26518.7	28408.4	30704.6			967.369	18660.6	21406.5	25056.9	28193.5	33196.1	36358.2	39382.8
	966.404	21298.9	23718.1	26825.1	28635.2	30905.3			966.404	18937.5	21674.8	25584.5	28538.8	33949.7	37040.7	40200.6
	965.438	21700.3	23973.2	27165.3	29010.2	31138.9			965.438	19144.2	22090.8	26126.4	28926.6	34439.1	37696	40946.7
	964.473	22052.5	24317.3	27612.2	29391.8	31401			964.473	19496.2	22501.3	26516.3	29375.5	34919.9	38193	41680
	963.507	22330.6	24648.9	27969.9	29694.1	31769.6			963.507	20100	22958.6	26955.4	29693.2	35315.7	38583.1	42262
	962.541	22521.3	24946.8	28370.4	29778.9	32081.8			962.541	20565.9	23352.1	27410.7	29957.4	35848.2	38930	42713.5
	961.574	22776.7	25155.2	28512.1	29991	32269.1			961.574	20852.3	23656.2	27759	30322.7	35952.8	39208.6	43076.8
	960.608	22942.7	25352.4	28588.3	30090.1	32483.4			960.608	21041.3	23861.2	28185	30536.2	36043.4	39300	43381.5
	959.641	23118	25597.2	28751.7	30266.3	32604.5			959.641	21312.7	24141.1	28446.3	30574.7	36085.7	39323.5	43569.3
	958.675	23400.6	25744.3	28966.1	30367.7	32710.6			958.675	21644.4	24464.1	28822.9	30826.5	36061.2	39255.7	43558.7
	957.708	23565.7	25725.3	29149.2	30548.8	32727.8			957.708	21787.6	24767.9	28848	31092.3	35737.3	39028.8	43292.2
	956.741	23723.1	25819.2	29224.9	30615.8	32786.7			956.741	21967.8	24926.9	28956	31186.7	35596.8	38717.3	43059.7
	955.773	23685.4	26013.6	29251.9	30615	32871.3			955.773	22197.5	24896.9	28906.9	31157.4	35298.1	38351	42801.7
	954.806	23711.5	25977.3	29143.8	30549.7	32862.3			954.806	22378.3	24772.2	29161.1	31315.5	35053.6	37939.2	42323.1
	953.838	23707.3	25819.5	29130	30474.8	32766			953.838	22283	24844.5	29339.2	31290	34828.9	37632.3	41840.9
	952.87	23668.6	25798.4	29028.9	30326.9	32627.5			952.87	22224.7	24919.5	29422	31230.7	34708.9	37466.8	41509.9
	951.902	23490.3	25666.3	28904.5	30227.4	32463.1			951.902	22242.4	24891.6	29266.8	31137.2	34563.3	37319	41313.4
	950.934	23224.5	25555.3	28897	30204.3	32397.9			950.934	22193	24672.8	29072	31123.2	34471.8	37008.4	40909.6
	949.966	23232.1	25453	28831.1	30239.3	32362.8			949.966	22135.8	24747.7	28897.7	31013.8	34283.8	36698.9	40618.1
	948.997	23284.4	25426.6	28635.9	30039.2	32392.2			948.997	21923.5	24798	28812.3	30813.4	33883.8	36529	40392.5
	948.029	23250.9	25271.4	28247.5	29847.6	32092.9			948.029	21775.6	24693.7	28684.6	30781.3	33601.1	36380.9	40123
	947.06	23066.7	25140.6	28104	29773	32049.8			947.06	21565.7	24237.2	28335.1	30636.2	33443.2	36124.9	39697.3
	946.091	22842.2	24985.1	27916.7	29655.7	32035			946.091	21593.2	24055.3	28128.8	30463.2	33314.6	35818.9	39459.4
	945.121	22582.2	24830.7	27840.4	29522.9	31960.9			945.121	21259.9	23873	27989.7	30229.5	33097	35577.8	39358.8
	944.152	22299.9	24747.9	27541.2	29249	31586.4			944.152	20915.6	23788.5	27792.9	30045.7	32944.4	35307.3	39082.8
	943.182	22109.6	24513.4	27330.3	29011.5	31369.8			943.182	20412.3	23483.5	27347.8	29669.8	32728.4	35151.6	38818.6
	942.213	21846.2	24344.6	27020.1	28798	31259.1			942.213	20108.4	23324.3	27203.2	29610.1	32534.1	35040.4	38579.8
	941.243	21613.6	24050	26743.7	28663.3	31072.4			941.243	19888.1	22928.5	27001.5	29504.8	32129.3	34834.3	38345.1
	940.273	21578.3	23848	26569.2	28423.7	30865.7			940.273	19502.3	22731.9	26774.3	29250	31946.9	34678.3	38029.8
	939.302	21397.9	23604.1	26245.2	28205.4	30694.8			939.302	19047.9	22495.5	26415.2	28832.2	31801.4	34536.6	37852.1
	938.332	21033.9	23412.3	25920.6	28051.6	30512.8			938.332	18594.2	22335	26186.2	28706.5	31711.9	34386.4	37760.4
	937.361	20650	23207.3	25579.9	27747	30229.4			937.361	18579.1	21941.3	25816.5	28522.1	31441	34043	37441.4
	936.39	20438	22968.2	25351.2	27494.8	29934.4			936.39	18390.6	21769.8	25347.7	28295.5	31296.9	33897.4	37168
	935.419	20226.5	22710.4	25129.1	27233.1	29734.9			935.419	18107.1	21457.7	25073.3	28081.6	30991.5	33628.3	36934.3
	934.448	20049.1	22501.8	24763	27000	29581.2			934.448	17641.4	21109.8	24941.4	27914.7	30721.4	33548.6	36834.2
	933.477	19814.5	22449	24483.7	26799.7	29496.5			933.477	17193.6	20805.2	24574.2	27668.4	30445.1	33514.9	36653.5
	932.505	19689.8	22207.1	24248.1	26685.6	29311.3			932.505	16765.5	20772.7	24083.1	27335.2	30247.4	33443.3	36497.3
	931.534	19591.4	21916.8	24175.7	26483.1	29063			931.534	16455.9	20542.3	23772.2	27098	30057.4	33272.6	36300.1
	930.562	19427.8	21700.2	23952.3	26195.4	28951			930.562	16340.5	20226.8	23688.6	26965.8	29897	33117.2	36058.1
	929.59	19264.6	21652.1	23720.4	26038.2	28927.4			929.59	16166.4	19970.4	23532.1	26756.9	29702.1	32779.1	36022.5
	928.617	19215.3	21512.7	23522	26068.3	28820.6			928.617	15874.2	19810.4	23313	26447.4	29469.8	32384.8	35861.6
	927.645	19153.1	21468	23413.4	25993.2	28657.3			927.645	15743.1	19593.2	23113	26299.2	29388.5	32239.5	35688.6
	926.672	19023.5	21437.8	23319	25847.6	28567.5			926.672	15668.2	19511.3	22971.4	26137	29219	32400.5	35403.4
	925.7	18725.2	21208.9	23064.4	25696.6	28548.4			925.7	15466.2	19365.2	22754.7	26044.8	28995.7	32308.6	35356.9
	924.727	18539.8	21082.1	22973.8	25566.9	28425.8			924.727	15009.4	19116.9	22425.1	25844.6	28843.7	32116.6	35250.1
	923.753	18448.3	21015.1	23008.7	25428.1	28228.4			923.753	14893.3	18918.4	22138.6	25794.4	28794.9	31867.6	35216.9
	922.78	18405.2	20962.3	22958.1	25410.3	28103.2			922.78	14848.7	18944.6	22001.2	25565.4	28671.5	31854	35005.3
	921.807	18207.2	20807	22778.7	25412.6	28036.5			921.807	14781.6	18899.7	21976.5	25486.5	28526.7	31814.6	34923.9
	920.833	18250.2	20907.7	22781.1	25432.1	27975.3			920.833	14539.9	18815.2	22047.9	25314.7	28531.9	31943.1	34895.1
	919.859	18315.2	20901	22796.9	25413.9	27939.1			919.859	14490.1	18756.6	21958.9	25298.9	28396.2	31904.8	34940.5
	918.885	18295.7	20801.5	22730.6	25383.6	28013.9			918.885	14465.7	18753.3	21833.8	25260.6	28234.2	31776.1	34800.1
	917.911	18226	20719.1	22762.5	25272.8	27945.1			917.911	14513.6	18640.9	21696.6	25271.3	28259.6	31562.7	34765.1
	916.936	18235	20634.8	22709.7	25171.3	27935			916.936	14329.3	18394	21652.3	25226	28261	31614.5	34716.8
	915.962	18239.3	20589.4	22737.8	25185.9	27927.6			915.962	14359.1	18303	21542.3	25237.1	28283.7	31670.4	34786.3
	914.987	18268.8	20691.8	22808.8	25176.3	28008.2			914.987	14416.3	18449.2	21542	25086.5	28338.2	31593	34667.5
	914.012	18284	20640.8	22970.7	25166.1	27997.1			914.012	14584.2	18553.7	21484.3	25046.4	28391.2	31598.6	34569.5
	913.037	18250.1	20520.7	22705.1	25108.1	28082.9			913.037	14421.8	18485.2	21458.9	25040	28255.3	31601.5	34524.8
	912.062	18125.7	20541.1	22547	25105.1	28082.9			912.062	14398.2	18446.3	21574.6	25214.3	28220.8	31560.7	34692.2
	911.086	18023	20679.9	22473.4	24941	28087.3			911.086	14350.3	18563.5	21683.1	25114	28135.2	31324.9	34590.4
	910.11	18009.4	20602.2	22530.9	24929.7	27967.3			910.11	14341.3	18556.5	21714.7	25104.9	28092.1	31279.6	34487.4
	909.135	18083.2	20590.8	22471.1	24962.4	27957.7			909.135	14200.3	18532.4	21635.3	25052.3	28093.9	31315.8	34463.6
	908.159	18087.2	20587.4	22504.1	24933.9	27879			908.159	14121.5	18495.9	21587.8	25050.9	28170	31416.9	34619.3
	907.182	18051.4	20573	22492.3	24901	27815.5			907.182	14141.8	18403.1	21549.6	25039.2	28148	31475.5	34492.3
	906.206	17981.7	20500.5	22421	25045	27733.2			906.206	14246	18300.6	21532.8	24889.6	27996.6	31493.9	34481.6
	905.229	17904.1	20575.7	22349.1	25112.3	27841.7			905.229	14307.2	18319.1	21387.3	24890	27928.4	31489	34485.7
	904.253	17758.4	20700.9	22444.5	25080.7	27848.3			904.253	14255.1	18325.9	21354	24853.2	27975.8	31428.7	34629.4
	903.276	17696.5	20673.7	22401.2	25084.6	27872			903.276	14192.2	18323.8	21460.6	24914.2	27984.3	31381.7	34542.3
	902.299	17675.6	20631.6	22458.7	25137.4	27875.9			902.299	14224.5	18371.6	21602.3	24913.6	28068.3	31465.1	34508.6
	901.321	17844.9	20617.7	22482.7	25023.2	27997.7			901.321	14320.5	18497.8	21583.2	25006.6	28050.9	31403.7	34541.1
	900.344	17866.1	20673.4	22507.8	24977.3	27939.9			900.344	14174	18472.4	21533.7	25052.5	28040.3	31326.4	34590.3
	899.366	17986.6	20591.1	22599.5	25069.2	27921.8			899.366	14068.9	18510.5	21534.5	24939.9	27908.9	31270.5	34520.1
	898.388	18011.6	20706.3	22655.2	25170.6	27868.2			898.388	14096.3	18482.9	21680.5	24910.9	27949.3	31344.6	34480
	897.41	18087.5	20761.4	22605.3	25183.9	27924.8			897.41	14364.4	18394.6	21747.2	24878.6	27842.8	31236.3	34460.7
	896.432	17973	20759.2	22395.4	25067.4	28016.3			896.432	14451.2	18444.5	21664.4	25020.6	27860.8	31276.4	34412.8
	895.454	17854.2	20640.3	22525.6	25050.7	28003.1			895.454	14389.8	18523.7	21599.7	25054.7	27830.4	31313.4	34381.8
	894.475	17948.6	20625.4	22631.2	25072.9	28030.6			894.475	14266	18419.7	21685.3	25079.8	27794.9	31301.4	34505
	893.496	18088.6	20573.9	22722.5	25041.3	28003.2			893.496	14171.5	18314.7	21779	25019	27783.4	31284.1	34514.6
	892.517	18222.7	20491.7	22601.1	25010.5	28047.7			892.517	14313.7	18389.7	21809	25063.4	28036.3	31301.1	34451.7
	891.538	18112.1	20542.9	22668.9	24990.9	28018.5			891.538	14349.5	18426.9	21709.5	25032.5	28211.7	31232.8	34493.5
	890.559	18041.8	20646	22670.1	25061.7	28072.4			890.559	14297	18320.9	21557.8	24976.1	28090	31254.4	34535.3
	889.579	18044	20847.1	22727.1	25011.3	28021.5			889.579	14357	18321.7	21560.8	24929.2	27910	31322.5	34549.8
	888.6	18037.4	20787.7	22746.6	25116.4	27939			888.6	14480.4	18437.6	21764.9	24985.5	27946.3	31389.6	34386.4
	887.62	17980.2	20875.5	22946.1	25153.1	28092.1			887.62	14450.9	18433.9	21737.1	25107.1	28028.2	31362.4	34377.6
	886.64	17982.2	20782.3	22795.6	25137.7	28213.1			886.64	14319.1	18374.6	21576.7	25111.3	27947.3	31399.5	34428.4
	885.659	18085.3	20708	22680.9	25043.5	28201.4			885.659	14342.8	18382	21577.7	25023.9	28004.9	31371.5	34540.6
	884.679	18100.8	20610.8	22722.6	25026.3	28125.1			884.679	14304.9	18427.7	21684.5	24865.8	27961.2	31319.2	34528.1
	883.698	18221.2	20766.2	22832.1	25075.5	28102.5			883.698	14333.6	18370	21518.1	24902.4	27860.4	31279.7	34353.1
	882.717	18405.6	20733.6	22791.7	25129.4	28157.3			882.717	14353.3	18325.7	21331.9	24900.2	27800.5	31280.1	34382.8
	881.736	18473.2	20734.2	22861.7	25220.1	28138.2			881.736	14461.2	18375.6	21299.4	24940.7	27893.6	31275.1	34435.9
	880.755	18365.1	20825	23152.4	25253.3	28156.8			880.755	14615.9	18352.8	21416.8	24900.7	27900	31362.7	34558.6
	879.774	18307.3	20912.8	23173.4	25286.1	28110.1			879.774	14759.2	18388	21656	24998	27883.3	31336.5	34543.1
	878.792	18304.6	20834	23049.2	25302.4	28185.3			878.792	14797.7	18536.4	21836.2	25051.8	27830.9	31214.3	34629.9
	877.811	18335.7	20811.7	22996.5	25261.4	28240.9			877.811	14811.8	18736.8	21868.3	25048.2	27897.5	31188.1	34689.7
	876.829	18562.9	20816.2	23202.5	25230.4	28198.1			876.829	14936.6	18766.2	21751.2	25007.5	27894.3	31325.6	34697
	875.847	18857.7	20922.6	23266	25243.7	28229.3			875.847	15110.6	18720.2	21669	24981.5	27907.3	31379	34697
	874.864	19070.4	20929.3	23239.6	25335.4	28455.7			874.864	15521.4	18852.7	21705.3	24970.8	27882.9	31289.3	34668.4
	873.882	19164.9	21026.4	23296.1	25272.6	28691.9			873.882	15697	19045.8	21790.8	24925.7	28019.3	31163.3	34801.5
	872.899	19220.5	21151.9	23344	25328.6	28707.5			872.899	15885.1	19198.1	21893.7	25010.2	28014.4	31212.5	34989
	871.916	19324.5	21320.7	23261.3	25430.6	28690.7			871.916	15926	19235.3	22065.8	24931.7	28033.4	31420.7	35152.5
	870.933	19391.9	21114.2	23209.3	25509.8	28765			870.933	16193.5	19505.9	22127.9	24946.3	28088.8	31497.9	35200
	869.95	19621.8	21136	23201.9	25426.9	28920.2			869.95	16334.9	19746.7	22284.2	25053.1	28136.9	31419.3	35392.8
	868.967	19716.8	21150.1	23332.1	25378.9	29074.2			868.967	16724.9	20025.1	22417.9	25266.3	27963	31379	35654.6
	867.983	19917	21236.6	23274.5	25400.2	29234.2			867.983	17018	20104.7	22571.8	25205.6	27944.2	31477.5	35836.4
	866.999	20034.3	21096.5	23294.3	25412.9	29334.3			866.999	17329.8	20298.7	22631.9	25167.6	28027.8	31511.3	35860.5
	866.015	20271	21146.6	23105.7	25472.6	29441.5			866.015	17333.9	20407.4	22868.7	25270.7	28098.3	31444.8	35885.4
	865.031	20474	21287.2	23311.9	25515.7	29409			865.031	17385.4	20537.6	22936.1	25364.3	27977.6	31398.5	35918.1
	864.047	20632.9	21432.2	23356.5	25470	29469.1			864.047	17263.8	20473.3	23036.2	25213.5	28030.2	31407.5	36034.8
	863.062	20449.6	21414.3	23505.1	25457.2	29514.3			863.062	17240.3	20434.6	22981.8	25152	28017.9	31409.4	36094
	862.078	20275.1	21404.2	23308.2	25530	29578.2			862.078	17284.6	20352.7	23001.1	25204.9	27989.8	31319.9	36069.8
	861.093	20295.4	21450.4	23349.4	25635.1	29543.1			861.093	17361.3	20329	23001.6	25311.9	27983.5	31412.4	35951.4
	860.108	20324.3	21485.4	23260.8	25599.3	29562.1			860.108	17211.3	20257.4	22981.8	25313.3	28102.5	31454.7	35952.7
	859.122	20159.2	21374.6	23289.4	25489.5	29609.3			859.122	16974.9	20168.1	22941.2	25512.6	28151.9	31479.3	35962.2
	858.137	20095.2	21379.4	23234.5	25394.6	29526.6			858.137	16925.2	20091.1	22894.2	25567.5	28129.3	31418.6	35957.5
	857.151	20042.7	21359.7	23285.3	25331.9	29310.4			857.151	16671	20102.1	22941.4	25430	28063	31337.8	35845.5
	856.165	19992.6	21412.1	23376.2	25397.1	29271.9			856.165	16404.1	20028.6	22731.5	25306.7	28029.7	31224.8	35788.8
	855.179	19913.8	21471	23398.2	25504.2	29436.4			855.179	16270.6	19974.6	22653	25296.3	28108.3	31297.8	35772.2
	854.193	19928.3	21458.9	23495.7	25597.8	29393.6			854.193	16354.7	19849.6	22495.9	25404.2	28041.9	31355.1	35714.6
	853.207	19801.9	21392.7	23424.7	25661.3	29214.8			853.207	16239.5	19735.6	22535.9	25419.4	27961.8	31362.4	35611.3
	852.22	19679	21381.4	23430.6	25692.4	29244.2			852.22	16200.6	19728.2	22654.3	25452.7	27906.9	31451.5	35532.9
	851.233	19588.1	21512.4	23306.8	25679.1	29176.8			851.233	16144.7	19847.8	22686	25341.7	28003.6	31535.8	35545
	850.246	19650.5	21602.7	23333.3	25499.8	29029.9			850.246	16101.9	19849.1	22603.1	25360.7	28107.9	31532	35528.7
	849.259	19622.8	21570.6	23393.7	25510.7	28957.1			849.259	16002	19720.7	22526.5	25439.6	28125.3	31495.4	35406.7
	848.272	19584.2	21401.1	23493.2	25573	29049.8			848.272	15992.2	19695.6	22511.7	25399.6	28043.9	31465.3	35311.6
	847.284	19637.2	21322.4	23449.7	25628	29073.5			847.284	16042.4	19675.5	22527	25487.7	27988.2	31417.4	35338
	846.296	19645.3	21403.1	23405.7	25589.8	29130.6			846.296	16015.2	19704	22620.5	25480.5	28044.1	31346.6	35508.1
	845.308	19569.6	21538.1	23477.6	25570.8	29090.4			845.308	16041.8	19659.3	22696.3	25550.6	28192.3	31404.1	35491.8
	844.32	19399.5	21558	23495.9	25564.9	29097			844.32	15914.6	19514.7	22658.4	25343.1	28201.8	31403.4	35439.3
	843.332	19376.7	21500.9	23498.7	25598.2	29108.5			843.332	15828.2	19395.3	22502.4	25333.1	28149.4	31521.6	35275.4
	842.344	19357.6	21496.5	23652.4	25625.6	29133.1			842.344	15654.8	19371.2	22391	25326.5	28095.1	31536	35248.6
	841.355	19407	21505.6	23733	25746.2	29127.9			841.355	15724.4	19482.3	22396.8	25398.1	28147.7	31450.1	35208.5
	840.366	19441.1	21463.7	23589.1	25846	29123.6			840.366	15846.3	19410.8	22353.2	25361	28002.6	31273	35228.7
	839.377	19350.6	21513.7	23601.2	25800.5	28984.5			839.377	15910.7	19340.6	22230	25371.2	27941.3	31324.8	35161.2
	838.388	19312.8	21597.5	23567.9	25668.3	28975.8			838.388	15807.8	19289.7	22317.5	25322.3	28001.1	31467.2	35199.1
	837.398	19293.1	21702.4	23652.7	25723.1	29038.5			837.398	15760.5	19417.6	22497.3	25367.6	28131	31548	35252.7
	836.409	19358.9	21591.4	23680	25781.8	29117.2			836.409	15888.8	19240.7	22446.9	25348.2	28061.3	31520.7	35277.6
	835.419	19227.6	21555.6	23850.7	25763.6	29086			835.419	16026.2	19269.8	22324.2	25424.9	28201.2	31509.8	35208.7
	834.429	19218.1	21602	23826.9	25723.8	29052			834.429	15951.6	19235.7	22337.9	25275.6	28215.4	31587	35168.2
	833.438	19272	21626.8	23895.7	25881.6	28879.8			833.438	15890.8	19210.6	22360.5	25265.6	28188.5	31580.3	35073.8
	832.448	19366.9	21548.5	23982.3	25998	28873.9			832.448	15930.1	19024	22307.6	25292.2	28147.6	31653.1	35077.8
	831.457	19352	21600.1	23902	25985.3	28936.9			831.457	16092.9	19160.3	22350.6	25479.3	28267.4	31632.9	35164.3
	830.467	19312.9	21698.5	23873.8	25934.8	28992			830.467	16138.1	19077.1	22413.9	25436.9	28331.8	31589.8	35174.6
	829.476	19367.8	21604.6	23999.9	25950.7	28906.2			829.476	16189.9	19001.9	22301.1	25329.6	28303.1	31503.2	35039.2
	828.484	19392.1	21631.1	24260.6	26016.3	28904.7			828.484	16184.7	19128	22297.5	25334.2	28238.6	31511.3	35068.7
	827.493	19284.5	21736.2	24267.1	25974	28952.8			827.493	16211.6	19339.8	22304.5	25442.4	28258.2	31617	35313.2
	826.502	19335.7	21825.1	24130.1	26107.1	29020.2			826.502	16175	19301.9	22461.4	25510	28320.5	31600.5	35361.9
	825.51	19473.9	21807.8	24134	26148.9	28969			825.51	16029.3	19066	22315.6	25497.6	28422	31638.1	35265.7
	824.518	19510	21771.5	24269.3	26081.7	28864.1			824.518	15998.9	19056.7	22281	25422.7	28369.9	31642.1	35226.9
	823.526	19407.5	21574.6	24199.1	25981.1	28968.1			823.526	15903.3	19098.4	22238	25408.2	28418.8	31631	35276.4
	822.533	19435	21621	24024.4	25946	29001.8			822.533	15899.3	19243.9	22397.5	25440.4	28409.4	31585.9	35282.9
	821.541	19470.5	21859.1	24075.9	26069.7	28975.3			821.541	15876.4	19182.6	22380.6	25435.8	28471.1	31616.4	35237.8
	820.548	19483.7	21999.7	24332.3	26216.8	28916.7			820.548	15991.9	19217.6	22417.7	25399.3	28398.6	31764.6	35325.9
	819.555	19550	21957	24334	26292.8	29058.3			819.555	15901.3	19209.1	22471.4	25499.2	28478.1	31700.7	35446.7
	818.562	19577.6	21933.6	24197.2	26059.4	29169.1			818.562	15775.1	19290.9	22543	25525.6	28433.3	31568.2	35389.2
	817.569	19573.3	21857.9	24247	25961.5	29224			817.569	15627.5	19403.4	22447.9	25517.5	28486.5	31590.8	35339.1
	816.576	19444.3	21897.4	24295.3	26078.5	29221.2			816.576	15604.7	19430.5	22459.5	25442.8	28406.8	31624.2	35434.5
	815.582	19374.2	21843.6	24187.2	26199.7	29182.7			815.582	15615.4	19358.6	22402.8	25415.9	28385.2	31650.4	35492.4
	814.588	19487.9	21816	24138.8	26096.1	29172.7			814.588	15639.3	19204.5	22534.1	25470.8	28304.7	31622.3	35466
	813.594	19560.8	21830.7	24195.1	26010.3	29193.5			813.594	15612.1	19455.8	22430.8	25517.6	28309.6	31735.4	35432.4
	812.6	19484.5	21976.8	24301.7	26040.2	29184.6			812.6	15647.8	19549	22411.3	25573	28296.8	31682.9	35470.6
	811.605	19437.1	21892.7	24249.3	26095.5	29183.1			811.605	15702.3	19496.6	22305.7	25589.1	28321.4	31576.6	35432.7
	810.611	19551.6	21923.6	24329	26174.6	29213.5			810.611	15683.2	19314.2	22271.2	25676.4	28389.4	31618.3	35472.1
	809.616	19362.1	21919.6	24252.4	26202.9	29250.6			809.616	15787	19419.7	22323.8	25591.4	28447.7	31678.7	35362
	808.621	19310.9	21870.9	24364.9	26195.6	29236.7			808.621	15965.3	19358.7	22444.3	25543.7	28388.5	31712	35349.7
	807.626	19386	21875.7	24291.7	26173.6	29274.3			807.626	15829.3	19259.5	22399.6	25485.5	28336.9	31601.4	35377.5
	806.63	19615.5	22034.7	24324.2	26214.9	29179.6			806.63	15616.9	19311.1	22320.3	25496.4	28317.9	31616	35459.6
	805.635	19547	22089.4	24475.9	26216.6	29085.5			805.635	15623.3	19341.8	22376.5	25495	28324.3	31606.5	35394.8
	804.639	19614.5	22000.6	24622.8	26166.7	29099.2			804.639	15859.8	19493.4	22446.1	25475.9	28344.5	31647.5	35399.6
	803.643	19581	21946.1	24535.4	26215	29171.2			803.643	15737.1	19432.2	22437.9	25384.3	28413.3	31640.1	35347
	802.647	19597	21821.1	24330.4	26230.6	29147.2			802.647	15627.1	19442.1	22438.5	25271.9	28471.5	31590.8	35304.2
	801.65	19526.1	21806.6	24321.1	26200.5	29150.1			801.65	15578.9	19254.4	22431.4	25329.8	28451.6	31558.2	35296.7
	800.654	19509.5	21816.8	24361.2	26160.3	29250.5			800.654	15630.7	19343.5	22379.8	25435.3	28383.3	31608.1	35286.4
	799.657	19471.2	21912.1	24298.2	26185.6	29149.5			799.657	15673.8	19358.6	22373.9	25636.4	28314.1	31705	35257.7
	798.66	19599.8	21913.6	24342.7	26164.1	29002.8			798.66	15746.1	19464.3	22342	25783.3	28308.6	31739.2	35407.3
	797.663	19603.9	21959.7	24450.8	26113.4	28925.9			797.663	15866.8	19431.7	22424.9	25706.5	28397.3	31671.1	35433.2
	796.666	19458.9	22041	24477.7	26153.1	29043.7			796.666	15791.9	19329.8	22465.7	25414	28327.9	31541.6	35331.7
	795.668	19386	22122.8	24276.5	26252.6	29138.9			795.668	15627.4	19268.2	22543.5	25314.6	28322.6	31578.6	35131.2
	794.67	19344.5	22124.5	24196.1	26204.9	29136.2			794.67	15562.1	19204.4	22574.4	25366.1	28420.8	31704.1	35236.6
	793.673	19390.4	22057.5	24218.8	26173.8	29037.9			793.673	15595.9	19273.2	22549	25339.3	28657.1	31695.5	35250.8
	792.675	19481.4	21960.6	24287.5	26163.6	28927.2			792.675	15713.5	19166.4	22437.9	25391	28535.2	31667.5	35323
	791.676	19512.8	21846.7	24288.9	26232.9	28920			791.676	15714.2	19165.6	22440.6	25572.2	28360.5	31705.3	35273.7
	790.678	19425.6	21904.3	24349.8	26150.2	28961.2			790.678	15654.7	19065.8	22442.7	25626.2	28215	31661.2	35278.4
	789.679	19392.4	21973.9	24193.4	26054.6	29025.5			789.679	15446.2	19202.6	22515.8	25634.8	28324.7	31608.4	35132.6
	788.68	19355.3	21889.1	24064.5	25976.2	28990.4			788.68	15415.6	19128.9	22516.9	25699.3	28365.2	31702.2	35265.1
	787.681	19366.5	21866.2	24012.5	25963.3	28942.9			787.681	15546.6	19164.2	22543.9	25633.2	28318.6	31827.4	35274.2
	786.682	19475	21941.9	24204.7	25964.4	28877.2			786.682	15521.3	19201.1	22588.7	25618.8	28389.1	31744.3	35370.3
	785.682	19503.7	21898.5	24148.1	25941.7	28976			785.682	15421.7	19358.5	22599.1	25693.8	28414.2	31682.9	35247.6
	784.683	19354.1	22030.5	24069.8	25949.9	28980.2			784.683	15412.8	19365.6	22566.8	25835.4	28430.4	31699.8	35277.4
	783.683	19289.4	22000.7	24036.8	26014.9	28956.6			783.683	15517.7	19385.4	22568	25804.6	28330.7	31770.4	35229.8
	782.683	19300.2	21987.5	24114.6	26179.7	28786.1			782.683	15479.7	19337	22698.9	25825.1	28421.8	31748.3	35281
	781.683	19238	21910.3	24173.1	26247.5	28798.7			781.683	15445.3	19260.9	22674.3	25794.4	28527.2	31706.7	35254.8
	780.682	19175.2	22198.9	24200.1	26169.1	28792.1			780.682	15548.4	19264.5	22723.5	25729.9	28609.9	31668.9	35321.1
	779.682	19196.5	22167.4	24206.5	26119	28931.5			779.682	15486.1	19326.2	22669.2	25611.5	28440.5	31596.9	35352.3
	778.681	19315.2	22023.7	24207	26146.5	28874			778.681	15410.6	19482.7	22654.7	25528.7	28383.1	31644.5	35356
	777.68	19311.4	22003	24099.9	26172.7	28880.2			777.68	15439.1	19480.5	22598.5	25642.6	28411.5	31800.2	35275.5
	776.679	19295.8	22041.9	24052.8	26065.7	28710.3			776.679	15594.9	19352.3	22518.8	25710.1	28404.7	31927.2	35234.2
	775.677	19327.2	22113.5	23950.8	26090.3	28783			775.677	15533.3	19298.4	22539.5	25754.5	28337.9	31892.5	35273.6
	774.676	19437.2	22047.3	24039.4	26039.3	28729.8			774.676	15409.9	19285.7	22588.7	25631.2	28396.6	31764.3	35174.9
	773.674	19358.4	21956.1	23959.5	26092.6	28706.3			773.674	15462.1	19282.6	22622	25684.7	28518.4	31680.6	35263.3
	772.672	19284.7	21818.2	24038.2	26037.5	28579.9			772.672	15503.8	19191.8	22540.3	25674	28505.6	31600.3	35232
	771.67	19203.3	21961.2	24075.4	26073.8	28620.5			771.67	15455.3	19284.9	22506.2	25723.3	28548.7	31739.3	35340.3
	770.668	19312.5	21966.5	24161.5	26041.2	28635.2			770.668	15489.2	19259.8	22629.4	25631.5	28545.3	31778.4	35125.8
	769.665	19222.5	21913.5	24106.8	26038	28599.1			769.665	15668.4	19324.1	22664.9	25629.7	28431.9	31838.9	35185.3
	768.662	19237.5	21870.9	24039.9	25958.8	28596.7			768.662	15681.9	19268.6	22702.4	25665.3	28387	31736.3	35165.8
	767.66	19240.6	21986.8	24071.8	25956.5	28621.7			767.66	15567.4	19367.8	22557.5	25696.7	28484.6	31744	35341.1
	766.656	19323.6	21939.1	24042.9	25991.4	28582.3			766.656	15467.7	19297.3	22606.8	25695.2	28502.6	31717.5	35280
	765.653	19183	21965.5	24006.3	25987.8	28560.7			765.653	15436.9	19363.7	22576.8	25676.1	28278.7	31782.8	35347.7
	764.65	19016.4	21925.6	23925.6	25915.3	28560.1			764.65	15427.8	19263.6	22603.4	25666.3	28194	31729.5	35328.8
	763.646	19053.3	21894.6	23976.4	25859.3	28635			763.646	15539.6	19333.7	22606.5	25604	28262.3	31711.4	35311.6
	762.642	19118.1	21938.4	24024	25854.4	28653.5			762.642	15532.4	19296.7	22573.4	25620.1	28430.2	31737.4	35259
	761.638	19171	22025.5	24123.7	25863.6	28656.8			761.638	15557.4	19365.3	22574.8	25730.8	28522.9	31774.7	35284.8
	760.634	19081.2	22039.6	24032.4	25910.1	28596.8			760.634	15525.3	19454.3	22575.5	25765.5	28486	31697.6	35390.3
	759.629	19063.8	21946.8	23904.1	25887.1	28530.1			759.629	15468	19371.6	22710.1	25682.1	28395.4	31654.8	35370.6
	758.625	19025.1	21934	23932.4	25969.7	28515.5			758.625	15348	19291.5	22732.7	25592.5	28308.6	31827.3	35424.6
	757.62	19097.9	21758.7	23976.2	25967.3	28483.3			757.62	15367.6	19199.2	22657.9	25643.8	28380	31824.5	35360.8
	756.615	19096.9	21833.3	23844.2	25933.6	28522.9			756.615	15362.7	19359.9	22456.4	25616	28292	31809.7	35275.9
	755.61	19059.2	21824.3	23720.6	25823.7	28565.1			755.61	15297.4	19319.6	22431.3	25638	28278.6	31766	35168.5
	754.604	19038.7	21920.3	23813.7	25713.7	28588			754.604	15332	19227.3	22612.6	25537.9	28159.2	31799.8	35191.2
	753.599	18996.1	21827.9	23865.2	25680.5	28441.4			753.599	15288.7	19188.9	22745.2	25684.4	28265.2	31679.5	35156.1
	752.593	18869.3	21814.2	23840.2	25662.2	28410.1			752.593	15277.4	19305.7	22566.9	25686.5	28236.3	31585.7	35217.2
	751.587	18867.4	21760.4	23722.2	25622.8	28479.4			751.587	15210	19305.3	22311.4	25707.3	28301	31597.3	35228
	750.581	18916.7	21819.3	23696	25683.3	28554.7			750.581	15307.2	19159.7	22269.4	25648.6	28283.1	31661.6	35226.2
	749.574	18956.3	21814.6	23718	25659.4	28488.6			749.574	15272.2	19152.4	22367.7	25641.9	28310.8	31752	35131.8
	748.568	18897.9	21715.7	23749.4	25636.4	28398			748.568	15323.3	19203.6	22401.5	25533.5	28170.1	31725.7	35134.2
	747.561	18821	21551.7	23518.4	25525.4	28338.5			747.561	15212.1	19065.2	22296.4	25435	28185.5	31614	35098.7
	746.554	18689	21504.5	23394.4	25555.6	28254.7			746.554	15208.8	19093.5	22352.6	25515.2	28185.8	31598.9	35163.9
	745.547	18696.1	21578	23394.3	25469.3	28330.5			745.547	15257.1	19136.7	22331.6	25564.6	28274.6	31663.1	35221.5
	744.54	18714.2	21615.3	23435.5	25405.7	28361.9			744.54	15178.3	19191.2	22355.7	25570.3	28197.4	31656.3	35195.7
	743.532	18671.4	21500.7	23434.6	25458.5	28341.9			743.532	15101.6	19166.2	22289.1	25513	28142.7	31587.7	34990.1
	742.524	18696.2	21635.7	23576.3	25476.4	28218.7			742.524	15017.4	19214.8	22420.9	25386.3	28051.7	31646.4	34992.8
	741.516	18738.6	21775	23670.2	25513.8	28252.3			741.516	15112.3	19199.7	22497.7	25456.9	28113	31636.9	35075.1
	740.508	18830.6	21776.4	23628.3	25510.2	28219.1			740.508	15015.9	19105	22504	25485.5	28250.8	31642.5	35181.4
	739.5	18663.7	21618.8	23527.1	25440.5	28189.4			739.5	15172.2	19235.5	22426.1	25455.4	28259.3	31596	35137.9
	738.492	18688.3	21675.9	23609.5	25415.7	28201.8			738.492	15112.1	19158.7	22403.3	25407.6	28264.8	31634.5	35063.8
	737.483	18659.8	21674	23624.1	25390.5	28307.7			737.483	15057.3	19103.5	22370.3	25597.2	28231.7	31580.9	35028.5
	736.474	18796.4	21634.1	23593.1	25493	28333.5			736.474	15027.5	19047.9	22392.2	25605.5	28204.4	31596.2	35118.8
	735.465	18746.4	21525.9	23535	25516.5	28420.4			735.465	15153.7	19088.2	22323.6	25431.4	28098.9	31612.8	35157.8
	734.456	18784	21546.9	23564.3	25548.8	28375.9			734.456	15114.8	19047.8	22527.1	25446.9	28149.7	31606.7	35029.7
	733.447	18672.9	21598.8	23546	25510.9	28324.4			733.447	15058.6	19085.1	22504	25489.5	28170.5	31595.4	34947.3
	732.437	18727	21600.6	23507.6	25529	28286.6			732.437	15118.1	19218.9	22497.5	25588.3	28180.7	31653.2	34991.1
	731.427	18762.9	21615.8	23510.6	25536.9	28274.9			731.427	15222.7	19384.4	22352.8	25635.4	28195.7	31643.3	35125
	730.417	18866.2	21605.5	23539.6	25511.9	28189.6			730.417	15260.9	19315.9	22492.5	25611.2	28192.9	31579.8	35201.4
	729.407	18879.1	21667.9	23596.9	25588.1	28138.7			729.407	15146.5	19207.3	22398	25449.9	28101.8	31543.7	35157.9
	728.397	18883.8	21588.1	23610.1	25607.3	28226.6			728.397	15077.8	19090.9	22319.1	25495.7	28083.8	31621.7	35037.1
	727.386	18820.7	21609.6	23552.2	25608.8	28323.4			727.386	15129.9	19199.9	22377.7	25598.2	28150.8	31592.3	35091
	726.375	18804.4	21648.5	23543.2	25579	28438.6			726.375	15138.7	19116.5	22658.8	25542.1	28139.4	31626.4	35113.6
	725.364	18922.1	21756.5	23651.7	25577.3	28513.5			725.364	15176.9	19276.5	22677.2	25560	28180.2	31656.6	35096.3
	724.353	18870.5	21756.4	23657.3	25515.7	28526.9			724.353	15232.2	19320.1	22552.6	25705.3	28207	31605.2	35191.5
	723.342	18827.5	21667.5	23595.7	25516.4	28429.6			723.342	15240.7	19397.7	22437.7	25685.8	28239.9	31576.2	35313.4
	722.331	18737.2	21693.8	23564.6	25563.2	28313			722.331	15223.3	19317.4	22589.2	25695.3	28207.3	31668.1	35274.2
	721.319	18741.6	21799.4	23708.4	25651.5	28281.4			721.319	15392.2	19369.5	22530.9	25737.7	28237.9	31695.1	35179.6
	720.307	18727.4	21894.4	23806.6	25680.6	28362.8			720.307	15372.7	19324.6	22541.9	25978.6	28241.7	31600.5	35280.4
	719.295	18848.1	21843.9	23882.4	25625.1	28492.8			719.295	15293.5	19377.3	22623.3	25893.5	28201.5	31666.3	35306
	718.283	18911.3	21902.3	23847.3	25656.4	28617.2			718.283	15441.8	19334	22744.6	25869.8	28153.6	31682.4	35250.7
	717.27	19024.1	22002.6	23826.1	25725	28488.2			717.27	15597.5	19324.1	22711.8	25753.1	28232.3	31711.7	35251.6
	716.258	18941.8	22037.6	23910.8	25617.7	28399.8			716.258	15422.1	19239.7	22793.5	25873	28380	31585.8	35279.9
	715.245	18914	22087.7	23935.8	25577.1	28486.5			715.245	15291.6	19353.3	22888.8	25952.6	28407.3	31617.1	35317.9
	714.232	18923.3	21960.1	23724	25574.5	28517.2			714.232	15432.4	19309.5	22967.9	26092.2	28318.7	31716.6	35353.6
	713.219	19173.1	21958.3	23674	25730.6	28395.3			713.219	15649.6	19448.1	22938.7	26082	28416.5	31864.8	35525.2
	712.205	19065.7	21970.7	23715.9	25668.7	28308.4			712.205	15722.8	19585.7	22888.6	25960.9	28522	31910.8	35464
	711.192	18918	22140.7	23933.3	25667.2	28493.3			711.192	15649.9	19692.8	22922	25974.2	28421.7	31827.7	35371.8
	710.178	18952	22079.9	23880.3	25574.6	28526.5			710.178	15580.1	19653.3	22951.2	26112.3	28285.7	31824.1	35368.8
	709.164	19214.4	22069.3	23921.5	25669	28567.2			709.164	15536.5	19653.8	23043.4	26193.3	28354.9	31883.2	35506.9
	708.15	19229.1	22085	23697.9	25680.4	28455.5			708.15	15564.3	19591.3	22965	26045.7	28413.2	31897	35423.9
	707.136	19147	22070.4	23818	25682.2	28555.4			707.136	15498.5	19556.8	23082.3	26007.7	28335	31847.9	35276.9
	706.121	19164	22133.2	24033.7	25686.5	28541.5			706.121	15536.6	19620.1	23110.7	26070.9	28322.4	31725.8	35238.6
	705.107	19180.3	22174.9	24085.6	25743.6	28513.6			705.107	15611.7	19576.2	23045.8	26014.4	28356.1	31689.9	35302.8
	704.092	19191.2	22116.1	23853	25733.8	28491.9			704.092	15720.5	19475.4	22994.2	25925.2	28323.6	31604.6	35380.6
	703.077	19099.8	22081.1	23766.8	25722.8	28526.9			703.077	15756.5	19500.9	22972.5	25867.9	28298.2	31706.3	35274.3
	702.062	19142.7	22113.5	23891.1	25769.8	28553.5			702.062	15834.4	19586.6	22910.2	25945	28390.1	31716.7	35291.8
	701.046	19113.1	22106.4	23991	25945.2	28488.7			701.046	15756.3	19604.1	22829.3	25828.7	28404.2	31701.1	35358.9
	700.031	19162.7	21975.7	24080.2	25870.9	28516.2			700.031	15690.9	19695.4	23093.8	25833.3	28367.3	31676.8	35475.9
	699.015	19136.4	22070.5	24116.5	25764.8	28480.7			699.015	15687.9	19656.5	23081.2	25776.1	28277.7	31806.7	35395.6
	697.999	19185.7	22118.1	24050.7	25744.2	28540			697.999	15776.2	19534.2	22978.9	25824.8	28224.9	31726.8	35442.3
	696.983	19124.9	22102.4	24044.1	25769.2	28528.1			696.983	15643.2	19472.4	22953.2	25820.1	28200.6	31781.5	35479.3
	695.967	19024.5	22108.6	24077.7	25637.5	28442.5			695.967	15646.7	19519.5	22952.6	25856.9	28237.8	31715.1	35564.8
	694.95	19078.6	22197.6	24104.9	25632.1	28455.3			694.95	15673	19615.3	22999.7	25892.5	28425.9	31783.6	35507.3
	693.934	19198.4	22100.3	24052.4	25728	28557.6			693.934	15692.6	19605.4	23008.4	25907.2	28536.4	31812.4	35466
	692.917	19195	22082.2	24111	25860.1	28700			692.917	15647.8	19611.7	23144.5	25924.4	28468.4	31853.3	35389
	691.9	19210.1	22163.4	24088.8	25912.8	28730.7			691.9	15838.1	19534.5	23108.5	25916.2	28289.8	31831	35445.1
	690.883	19249.2	22121.1	24051.5	25849.8	28655			690.883	15888.9	19542.6	23149.1	25947.9	28315.4	31721.9	35372.1
	689.865	19190.3	22048	24054	25750.7	28475.3			689.865	15771.9	19596.9	23032.9	26017.6	28340.2	31855.9	35418.3
	688.848	19138.7	22007.8	24171.9	25872.8	28543.8			688.848	15815.6	19762.6	23039.7	25990.6	28343.4	31756.1	35458.8
	687.83	19346.5	22078.3	24163.2	25945	28675.3			687.83	15929.9	19865.7	23070.7	25966	28444.2	31831.5	35548.7
	686.812	19395.4	22092.3	24037.5	25861.4	28757			686.812	15933.1	19712.1	23080.1	25891	28517.3	31751.8	35518.1
	685.794	19343.3	22242.4	23990.5	25705.4	28552.2			685.794	15786.9	19595.3	23083.5	26070.7	28483.6	31838.5	35504.7
	684.776	19287.2	22342.1	23943.6	25698.3	28547.8			684.776	15880.8	19657.1	23147.3	26207.7	28351.2	31779.7	35493.5
	683.757	19377.6	22343.5	23901	25821.4	28547.3			683.757	15907.8	19766.2	23145.4	26321.2	28337.4	31788.7	35457.6
	682.739	19366	22451.3	23815.3	25822.7	28734.7			682.739	16082.5	19663	23140.3	26320.7	28336.5	31763	35575.6
	681.72	19431	22446.3	23971.7	25832	28710.1			681.72	16259.2	19645.8	23083.1	26446.6	28479.4	31798.7	35626.3
	680.701	19446.3	22494.7	24094.6	25895.7	28765.5			680.701	16415.7	19723	23220.6	26586.2	28469.1	31762.5	35742.4
	679.682	19424.2	22443.1	24127.7	26013.2	28736.4			679.682	16395.6	19865.3	23424.1	26679.5	28429.8	31775.3	35706.9
	678.662	19372.6	22653.1	23969.2	25981.3	28811			678.662	16405.2	19903.9	23526.8	26790.5	28325.2	31787.2	35760
	677.643	19457.5	22683.3	24016.3	25897.4	28784.2			677.643	16386.5	19886.1	23413.2	26785.6	28353.2	31895.4	35658
	676.623	19521.4	22790.8	23954.2	25909.8	28790.2			676.623	16275.1	19791.6	23413.8	26881	28393.9	31816.2	35697.2
	675.603	19470.2	22839.7	24099.7	25903.6	28642.7			675.603	16300.5	19809.4	23509	26990.6	28531.2	31824.9	35612.5
	674.583	19538	22881.4	24141.4	25926.1	28669.1			674.583	16266	19885.9	23507.5	27110.8	28580.2	31844.6	35578.9
	673.563	19579.9	22939.6	24200.1	25974.8	28706.4			673.563	16191.1	19851.7	23402.3	26991.4	28409.2	31883.9	35625.1
	672.543	19663.5	22881.1	24055.3	26106.8	28732.6			672.543	16134.6	19853.2	23337.1	26837.4	28337.4	31813.9	35751.1
	671.522	19574.4	22808.1	24089.3	26313.2	28733.5			671.522	16236.3	19916.5	23316.5	26657.1	28408.3	31750.3	35690.9
	670.501	19645.3	22675	24160.8	26149.5	28750.6			670.501	16258.6	19947.1	23237.3	26557.7	28531.3	31799.4	35489.7
	669.48	19627.6	22727.3	24254.1	26058.9	28855			669.48	16248	19929.7	23289.6	26469.2	28405.2	31849	35538.4
	668.459	19558.5	22582.1	24286.4	25981.9	28855.7			668.459	16260.5	19786.9	23263.6	26503.8	28385.1	31938.1	35618.4
	667.438	19473.7	22521.8	24259.3	26085.1	28928.5			667.438	16340.6	19764.5	23253.5	26488.6	28439.2	31902.2	35766.3
	666.417	19473.9	22407	24165.1	26015.4	28761.1			666.417	16253.8	19770.2	23212.9	26425.1	28550.9	31883.3	35770.2
	665.395	19511.3	22381.6	24151.5	25979.3	28790.6			665.395	16078.7	19854.1	23249.7	26262.3	28461.3	31806.5	35785.8
	664.373	19407.8	22236.8	24167.7	25921.3	28721.9			664.373	15967	19881.4	23143.7	26092.6	28336.6	31754.5	35700.6
	663.351	19191.7	22005.4	24221.5	25833.9	28618.9			663.351	15870.5	19860.8	22934.1	25906.4	28140.4	31711.5	35519.8

[truncated: 32 more sheets: Supplementary Fig. 13, Supplementary Fig. 14, Supplementary Fig. 15, Supplementary Fig. 16, Supplementary Fig. 17, Supplementary Fig. 18, Supplementary Fig. 19, Supplementary Fig. 21, Supplementary Fig. 22, Supplementary Fig. 23, Supplementary Fig. 24, Supplementary Fig. 25, Supplementary Fig. 26, Supplementary Fig. 27, Supplementary Fig. 28, Supplementary Fig. 29, Supplementary Fig. 30, Supplementary Fig. 31, Supplementary Fig. 32, Supplementary Fig. 33 …]
